# Supplementary material for: Impacts of humic substances, elevated temperature, and UVB radiation on bacterial communities of the marine sponge Chondrilla sp
Source: FEMS Microbiol Ecol. 2024 Feb 16;100(3):fiae022. doi: 10.1093/femsec/fiae022 (PMC10939426; doi:10.1093/femsec/fiae022)
Supplement: fiae022_Supplemental_Files [file fiae022_supplemental_files.zip]

Archive with 9 entries (9 files):
- Supp_data table_1_REVISED2_TOC-HS-STOCK.xlsx
- Supp_data table_2_REVISED_samplemetadata_CS.xlsx
- Supp_data table_3_REVISED_ASVtable_CS.xlsx
- Supp_data table_4_REVISED_ContASVs.xlsx
- Supp_data table_5_REVISED_phylclassorder_totalseqASVs.xlsx
- Supp_data table_6_REVISED_GLM_diversity_highertax.xlsx
- Supp_data table_7_REVISED_Boruta_class-order-ASV.xlsx
- Supp_data table_8_REVISED_Most_ab_asvtable_BLAST.xlsx
- Supplementary_material_figures_REVISED2.pdf
