# Supplementary material for: Impacts of humic substances, elevated temperature, and UVB radiation on bacterial communities of the marine sponge Chondrilla sp
Source: FEMS Microbiol Ecol. 2024 Feb 16;100(3):fiae022. doi: 10.1093/femsec/fiae022 (PMC10939426; doi:10.1093/femsec/fiae022)
Supplement: fiae022_Supplemental_Files [file fiae022_supplemental_files.zip › Supp_data table_1_REVISED2_TOC-HS-STOCK.xlsx]

## Sheet: Sheet1
Impacts of humic substances, elevated temperature and UVB on the bacterial communities of the marine sponge Chondrilla sp. T.M. Stuij*, D.F.R. Cleary*, R.J.M. Rocha, A.R.M. Polonia, D.A.M. Silva, A. Louvado, N.J. de Voogd, N.C.M. Gomes* Published in: FEMS microbiology ecology *Corresponding authors: email addresses: tamarastuij@ua.pt (T.M. Stuij), cleary@ua.pt (D.F.R. Cleary) & gomesncm@ua.pt (N.…
Supplementary table 1 Total carbon (TC), inorganic carbon (IC), organic carbon (TOC: TC – IC) and nitrogen (N) in the concentrated HS stock solution used to supplement the microcosms with HS.
HS Stock (10 g/L)	TOC (mmolL-1)	IC (µmolL-1)	TC (mmolL-1)	TN (mmolL-1)
1	3.56167	48.9333	3.61083	0.0396146
2	4.8225	74.5167	4.89667	0.0556745
3	3.81917	34.525	3.85417	0.0424697
4	3.84667	21.55	3.86833	0.0399714
5	3.715	72.3	3.7875	0.0367595
6	3.47167	13.9333	3.48583	0.0344004
7	3.5875	68.675	3.65667	0.0385439
8	3.72417	NA	3.72417	0.0403283
