# Supplementary material for: Impacts of humic substances, elevated temperature, and UVB radiation on bacterial communities of the marine sponge Chondrilla sp
Source: FEMS Microbiol Ecol. 2024 Feb 16;100(3):fiae022. doi: 10.1093/femsec/fiae022 (PMC10939426; doi:10.1093/femsec/fiae022)
Supplement: fiae022_Supplemental_Files [file fiae022_supplemental_files.zip › Supp_data table_2_REVISED_samplemetadata_CS.xlsx]

## Sheet: Supp_table_1_samplemetadata
Impacts of humic substances, elevated temperature and UVB on the bacterial communities of the marine sponge Chondrilla sp. T.M. Stuij*, D.F.R. Cleary*, R.J.M. Rocha, A.R.M. Polonia, D.A.M. Silva, A. Louvado, N.J. de Voogd, N.C.M. Gomes* Published in: FEMS microbiology ecology *Corresponding authors: email addresses: tamarastuij@ua.pt (T.M. Stuij), cleary@ua.pt (D.F.R. Cleary) & gomesncm@ua.pt (N.…
	Supplementary table 1 Sample metadata
Order	SampleID	Label NCBI	BioSample	SRA	Biotope_full	Temp	UVB	Humic	Microcosm	Country	Site	Location	Live	Stat	Include	Date	Phylum	Class	Order	Family	Species	Auth	Wet weight (g)	Size (cm2)	Notes
1	CSA	SdCom	SAMN31850288	SRS15846498	Sterilized commercial sediment	NA	NA	NA	NA	Portugal	Aveiro	Aveiro	No	No	No	2021-03-10	NA	NA	NA	NA	NA				Sterilized sand preserved in alcohol
2	SSBC	BC1	SAMN31850248	SRS15846557	Extraction blank	NA	NA	NA	NA	Portugal	Aveiro	Aveiro	No	No	No	2021-04-28	NA	NA	NA	NA	NA
3	WaBC	BC2	SAMN31850358	SRS15846485	Extraction blank	NA	NA	NA	NA	Portugal	Aveiro	Aveiro	No	No	No	2021-05-10	NA	NA	NA	NA	NA
4	THBC	BC3	SAMN31850669	SRS15846995	Extraction blank	NA	NA	NA	NA	Portugal	Aveiro	Aveiro	No	No	No	2021-05-10	NA	NA	NA	NA	NA
5	TDBC	BC4	SAMN31850647	SRS15846992	Extraction blank	NA	NA	NA	NA	Portugal	Aveiro	Aveiro	No	No	No	2021-05-10	NA	NA	NA	NA	NA
6	TCBC	BC5	SAMN31850379	SRS15846532	Extraction blank	NA	NA	NA	NA	Portugal	Aveiro	Aveiro	No	No	No	2021-05-17	NA	NA	NA	NA	NA
7	NC1	NC1	SAMN31850332	SRS15846595	Sequencing blank	NC	NC	NC	NC	Portugal	Aveiro	Aveiro	No	No	No	2021-08-10	NA	NA	NA	NA	NA
8	NC3	NC3	SAMN31850749	SRS15846901	Sequencing blank	NC	NC	NC	NC	Portugal	Aveiro	Aveiro	No	No	No	2021-08-10	NA	NA	NA	NA	NA
9	NC2	NC2	SAMN31850653	SRS15846917	Sequencing blank	NC	NC	NC	NC	Portugal	Aveiro	Aveiro	No	No	No	2021-08-10	NA	NA	NA	NA	NA
10	TH3_08	CsNNH1	SAMN31850654	SRS15846918	Chondrilla_sp	NoT	NoV	Hum	8	Portugal	Aveiro	Aveiro	Yes	Yes	Yes	2021-04-13	Porifera	Demospongiae	Chondrillida	Chondrillidae	Chondrilla sp.	Schmidt, 1862	0.44	4.266
11	TH3_16	CsNNH2	SAMN31850655	SRS15846919	Chondrilla_sp	NoT	NoV	Hum	16	Portugal	Aveiro	Aveiro	Yes	Yes	Yes	2021-04-13	Porifera	Demospongiae	Chondrillida	Chondrillidae	Chondrilla sp.	Schmidt, 1862	0.42	4.331
12	TH3_22	CsNNH3	SAMN31850727	SRS15846939	Chondrilla_sp	NoT	NoV	Hum	22	Portugal	Aveiro	Aveiro	Yes	Yes	Yes	2021-04-13	Porifera	Demospongiae	Chondrillida	Chondrillidae	Chondrilla sp.	Schmidt, 1862	0.21	2.282
13	TH3_26	CsNNH4	SAMN31850680	SRS15847007	Chondrilla_sp	NoT	NoV	Hum	26	Portugal	Aveiro	Aveiro	Yes	Yes	Yes	2021-04-13	Porifera	Demospongiae	Chondrillida	Chondrillidae	Chondrilla sp.	Schmidt, 1862	0.31	3.368
14	TH3_05	CsNNN1	SAMN31850618	SRS15846937	Chondrilla_sp	NoT	NoV	NoH	5	Portugal	Aveiro	Aveiro	Yes	Yes	Yes	2021-04-13	Porifera	Demospongiae	Chondrillida	Chondrillidae	Chondrilla sp.	Schmidt, 1862	0.52	5.989
15	TH3_13	CsNNN2	SAMN31850714	SRS15846882	Chondrilla_sp	NoT	NoV	NoH	13	Portugal	Aveiro	Aveiro	Yes	Yes	Yes	2021-04-13	Porifera	Demospongiae	Chondrillida	Chondrillidae	Chondrilla sp.	Schmidt, 1862	0.23	2.644
16	TH3_24	CsNNN3	SAMN31850656	SRS15846921	Chondrilla_sp	NoT	NoV	NoH	24	Portugal	Aveiro	Aveiro	Yes	Yes	Yes	2021-04-13	Porifera	Demospongiae	Chondrillida	Chondrillidae	Chondrilla sp.	Schmidt, 1862	0.26	4.132
17	TH3_25	CsNNN4	SAMN31850668	SRS15846994	Chondrilla_sp	NoT	NoV	NoH	25	Portugal	Aveiro	Aveiro	Yes	Yes	Yes	2021-04-13	Porifera	Demospongiae	Chondrillida	Chondrillidae	Chondrilla sp.	Schmidt, 1862	0.38	4.489
18	TH3_14	CsNVH2	SAMN31850726	SRS15846938	Chondrilla_sp	NoT	UVB	Hum	14	Portugal	Aveiro	Aveiro	Yes	Yes	Yes	2021-04-13	Porifera	Demospongiae	Chondrillida	Chondrillidae	Chondrilla sp.	Schmidt, 1862	0.36	2.32
19	TH3_21	CsNVH3	SAMN31850715	SRS15846883	Chondrilla_sp	NoT	UVB	Hum	21	Portugal	Aveiro	Aveiro	Yes	Yes	Yes	2021-04-13	Porifera	Demospongiae	Chondrillida	Chondrillidae	Chondrilla sp.	Schmidt, 1862	0.29	2.29
20	TH3_27	CsNVH4	SAMN31850692	SRS15846960	Chondrilla_sp	NoT	UVB	Hum	27	Portugal	Aveiro	Aveiro	Yes	Yes	Yes	2021-04-13	Porifera	Demospongiae	Chondrillida	Chondrillidae	Chondrilla sp.	Schmidt, 1862	0.25	2.29
21	TH3_06	CsNVH1	SAMN31850630	SRS15846973	Chondrilla_sp	NoT	UVB	Hum	6	Portugal	Aveiro	Aveiro	Yes	Yes	Yes	2021-04-13	Porifera	Demospongiae	Chondrillida	Chondrillidae	Chondrilla sp.	Schmidt, 1862	0.28	2.652
22	TH3_07	CsNVN1	SAMN31850240	SRS15846463	Chondrilla_sp	NoT	UVB	NoH	7	Portugal	Aveiro	Aveiro	Yes	Yes	Yes	2021-04-13	Porifera	Demospongiae	Chondrillida	Chondrillidae	Chondrilla sp.	Schmidt, 1862	0.19	5.519
23	TH3_15	CsNVN2	SAMN31850738	SRS15846951	Chondrilla_sp	NoT	UVB	NoH	15	Portugal	Aveiro	Aveiro	Yes	Yes	Yes	2021-04-13	Porifera	Demospongiae	Chondrillida	Chondrillidae	Chondrilla sp.	Schmidt, 1862	0.13	3.049
24	TH3_23	CsNVN3	SAMN31850739	SRS15846952	Chondrilla_sp	NoT	UVB	NoH	23	Portugal	Aveiro	Aveiro	Yes	Yes	Yes	2021-04-13	Porifera	Demospongiae	Chondrillida	Chondrillidae	Chondrilla sp.	Schmidt, 1862	0.23	2.49
25	TH3_28	CsNVN4	SAMN31850704	SRS15847013	Chondrilla_sp	NoT	UVB	NoH	28	Portugal	Aveiro	Aveiro	Yes	Yes	Yes	2021-04-13	Porifera	Demospongiae	Chondrillida	Chondrillidae	Chondrilla sp.	Schmidt, 1862	0.16	2.719
26	TH3_02	CsTNH1	SAMN31850356	SRS15846483	Chondrilla_sp	Tem	NoV	Hum	2	Portugal	Aveiro	Aveiro	Yes	Yes	Yes	2021-04-13	Porifera	Demospongiae	Chondrillida	Chondrillidae	Chondrilla sp.	Schmidt, 1862	0.41	2.482
27	TH3_12	CsTNH2	SAMN31850702	SRS15846971	Chondrilla_sp	Tem	NoV	Hum	12	Portugal	Aveiro	Aveiro	Yes	Yes	Yes	2021-04-13	Porifera	Demospongiae	Chondrillida	Chondrillidae	Chondrilla sp.	Schmidt, 1862	0.17	2.972
28	TH3_18	CsTNH3	SAMN31850679	SRS15847006	Chondrilla_sp	Tem	NoV	Hum	18	Portugal	Aveiro	Aveiro	Yes	Yes	Yes	2021-04-13	Porifera	Demospongiae	Chondrillida	Chondrillidae	Chondrilla sp.	Schmidt, 1862	0.26	2.91
29	TH3_30	CsTNH4	SAMN31850728	SRS15846940	Chondrilla_sp	Tem	NoV	Hum	30	Portugal	Aveiro	Aveiro	Yes	Yes	Yes	2021-04-13	Porifera	Demospongiae	Chondrillida	Chondrillidae	Chondrilla sp.	Schmidt, 1862	0.35	3.765
30	TH3_03	CsTNN1	SAMN31850368	SRS15846520	Chondrilla_sp	Tem	NoV	NoH	3	Portugal	Aveiro	Aveiro	Yes	Yes	Yes	2021-04-13	Porifera	Demospongiae	Chondrillida	Chondrillidae	Chondrilla sp.	Schmidt, 1862	0.43	3.916
31	TH3_09	CsTNN2	SAMN31850666	SRS15846932	Chondrilla_sp	Tem	NoV	NoH	9	Portugal	Aveiro	Aveiro	Yes	Yes	Yes	2021-04-13	Porifera	Demospongiae	Chondrillida	Chondrillidae	Chondrilla sp.	Schmidt, 1862	0.2	1.958
32	TH3_20	CsTNN3	SAMN31850703	SRS15846972	Chondrilla_sp	Tem	NoV	NoH	20	Portugal	Aveiro	Aveiro	Yes	Yes	Yes	2021-04-13	Porifera	Demospongiae	Chondrillida	Chondrillidae	Chondrilla sp.	Schmidt, 1862	0.27	2.342
33	TH3_29	CsTNN4	SAMN31850716	SRS15846885	Chondrilla_sp	Tem	NoV	NoH	29	Portugal	Aveiro	Aveiro	Yes	Yes	Yes	2021-04-13	Porifera	Demospongiae	Chondrillida	Chondrillidae	Chondrilla sp.	Schmidt, 1862	0.15	2.17
34	TH3_01	CsTVH1	SAMN31850344	SRS15846470	Chondrilla_sp	Tem	UVB	Hum	1	Portugal	Aveiro	Aveiro	Yes	Yes	Yes	2021-04-13	Porifera	Demospongiae	Chondrillida	Chondrillidae	Chondrilla sp.	Schmidt, 1862	0.32	2.392
35	TH3_11	CsTVH2	SAMN31850690	SRS15846958	Chondrilla_sp	Tem	UVB	Hum	11	Portugal	Aveiro	Aveiro	Yes	Yes	Yes	2021-04-13	Porifera	Demospongiae	Chondrillida	Chondrillidae	Chondrilla sp.	Schmidt, 1862	0.33	4.034
36	TH3_17	CsTVH3	SAMN31850667	SRS15846993	Chondrilla_sp	Tem	UVB	Hum	17	Portugal	Aveiro	Aveiro	Yes	Yes	Yes	2021-04-13	Porifera	Demospongiae	Chondrillida	Chondrillidae	Chondrilla sp.	Schmidt, 1862	0.44	3.888
37	TH3_31	CsTVH4	SAMN31850740	SRS15846891	Chondrilla_sp	Tem	UVB	Hum	31	Portugal	Aveiro	Aveiro	Yes	Yes	Yes	2021-04-13	Porifera	Demospongiae	Chondrillida	Chondrillidae	Chondrilla sp.	Schmidt, 1862	0.18	3.325
38	TH3_04	CsTVN1	SAMN31850606	SRS15846871	Chondrilla_sp	Tem	UVB	NoH	4	Portugal	Aveiro	Aveiro	Yes	Yes	Yes	2021-04-13	Porifera	Demospongiae	Chondrillida	Chondrillidae	Chondrilla sp.	Schmidt, 1862	0.18	2.911
39	TH3_10	CsTVN2	SAMN31850678	SRS15847005	Chondrilla_sp	Tem	UVB	NoH	10	Portugal	Aveiro	Aveiro	Yes	Yes	Yes	2021-04-13	Porifera	Demospongiae	Chondrillida	Chondrillidae	Chondrilla sp.	Schmidt, 1862	0.15	2.583
40	TH3_19	CsTVN3	SAMN31850691	SRS15846959	Chondrilla_sp	Tem	UVB	NoH	19	Portugal	Aveiro	Aveiro	Yes	Yes	Yes	2021-04-13	Porifera	Demospongiae	Chondrillida	Chondrillidae	Chondrilla sp.	Schmidt, 1862	0.19	2.761
41	TH3_32	CsTVN4	SAMN31850657	SRS15846922	Chondrilla_sp	Tem	UVB	NoH	32	Portugal	Aveiro	Aveiro	Yes	Yes	Yes	2021-04-13	Porifera	Demospongiae	Chondrillida	Chondrillidae	Chondrilla sp.	Schmidt, 1862	0.26	3.167
42	E2H1	CsPre1	SAMN31850617	SRS15846884	Chondrilla_sp	NA	NA	NA	ECOMARE	Portugal	Aveiro	Aveiro	Yes	Yes	Yes	2021-04-01	Porifera	Demospongiae	Chondrillida	Chondrillidae	Chondrilla sp.	Schmidt, 1862	0.5	3.6
43	E2H3	CsPre2	SAMN31850629	SRS15846911	Chondrilla_sp	NA	NA	NA	ECOMARE	Portugal	Aveiro	Aveiro	Yes	Yes	Yes	2021-04-07	Porifera	Demospongiae	Chondrillida	Chondrillidae	Chondrilla sp.	Schmidt, 1862	0.07	4.152
44	E2H4	CsPre3	SAMN31850641	SRS15846985	Chondrilla_sp	NA	NA	NA	ECOMARE	Portugal	Aveiro	Aveiro	Yes	Yes	Yes	2021-04-07	Porifera	Demospongiae	Chondrillida	Chondrillidae	Chondrilla sp.	Schmidt, 1862	0.06	1.917
45	E2H5	CsPre4	SAMN31850652	SRS15846916	Chondrilla_sp	NA	NA	NA	ECOMARE	Portugal	Aveiro	Aveiro	Yes	Yes	Yes	2021-04-07	Porifera	Demospongiae	Chondrillida	Chondrillidae	Chondrilla sp.	Schmidt, 1862	0.6	5.318
