# Supplementary material for: Impacts of humic substances, elevated temperature, and UVB radiation on bacterial communities of the marine sponge Chondrilla sp
Source: FEMS Microbiol Ecol. 2024 Feb 16;100(3):fiae022. doi: 10.1093/femsec/fiae022 (PMC10939426; doi:10.1093/femsec/fiae022)
Supplement: fiae022_Supplemental_Files [file fiae022_supplemental_files.zip › Supp_data table_4_REVISED_ContASVs.xlsx]

## Sheet: Supp_table_3_ContOTUs
Impacts of humic substances, elevated temperature and UVB on the bacterial communities of the marine sponge Chondrilla sp. T.M. Stuij*, D.F.R. Cleary*, R.J.M. Rocha, A.R.M. Polonia, D.A.M. Silva, A. Louvado, N.J. de Voogd, N.C.M. Gomes* Published in: FEMS microbiology ecology *Corresponding authors: email addresses: tamarastuij@ua.pt (T.M. Stuij), cleary@ua.pt (D.F.R. Cleary) & gomesncm@ua.pt (N.…
Supplementary table 3 Abundance and SILVA assigned taxonomy of ASVss removed from subsequent analysis following detection in triple-autoclaved commercial sediment (control for sampling and eDNA contamination), negative controls used for sequencing (NC sequencing), and extraction blanks.
ASV	NC sequencing	extraction blanks	Sterilized sediment	Total samples	Domain	Phylum	Class	Order	Family	Genus	Species
Cont_1	0	0	83	0	Bacteria	Acidobacteriota	Blastocatellia	Blastocatellales	Blastocatellaceae	Blastocatella	Unassigned
Cont_2	0	0	99	0	Bacteria	Actinobacteriota	Actinobacteria	Propionibacteriales	Nocardioidaceae	Nocardioides	Unassigned
Cont_3	83	3	0	1052	Bacteria	Actinobacteriota	Actinobacteria	Propionibacteriales	Propionibacteriaceae	Cutibacterium	Unassigned
Cont_4	0	0	76	0	Bacteria	Actinobacteriota	Actinobacteria	Propionibacteriales	Nocardioidaceae	Nocardioides	Unassigned
Cont_5	0	0	76	0	Bacteria	Actinobacteriota	Actinobacteria	Propionibacteriales	Nocardioidaceae	Nocardioides	Unassigned
Cont_6	0	0	67	0	Bacteria	Actinobacteriota	Actinobacteria	Propionibacteriales	Nocardioidaceae	Nocardioides	Unassigned
Cont_7	0	0	52	0	Bacteria	Actinobacteriota	Actinobacteria	Propionibacteriales	Nocardioidaceae	Nocardioides	Unassigned
Cont_8	0	0	50	2426	Bacteria	Actinobacteriota	Thermoleophilia	Gaiellales	uncultured	uncultured	Gaiella_sp.
Cont_9	0	0	48	0	Bacteria	Actinobacteriota	Actinobacteria	Propionibacteriales	Nocardioidaceae	Unassigned	Unassigned
Cont_10	44	0	0	0	Bacteria	Actinobacteriota	Actinobacteria	Propionibacteriales	Propionibacteriaceae	Friedmanniella	uncultured_bacterium
Cont_11	0	0	43	0	Bacteria	Actinobacteriota	Actinobacteria	Propionibacteriales	Nocardioidaceae	Nocardioides	Unassigned
Cont_12	0	0	38	0	Bacteria	Actinobacteriota	Rubrobacteria	Rubrobacterales	Rubrobacteriaceae	Rubrobacter	uncultured_actinobacterium
Cont_13	0	0	32	3	Bacteria	Actinobacteriota	Actinobacteria	Propionibacteriales	Nocardioidaceae	Nocardioides	Unassigned
Cont_14	0	0	30	0	Bacteria	Actinobacteriota	Actinobacteria	Propionibacteriales	Nocardioidaceae	Nocardioides	Unassigned
Cont_15	0	0	29	0	Bacteria	Actinobacteriota	Actinobacteria	Streptomycetales	Streptomycetaceae	Streptomyces	Unassigned
Cont_16	0	0	29	3203	Bacteria	Actinobacteriota	Actinobacteria	Corynebacteriales	Mycobacteriaceae	Mycobacterium	Unassigned
Cont_17	0	0	28	0	Bacteria	Actinobacteriota	Actinobacteria	Frankiales	Geodermatophilaceae	Geodermatophilus	Unassigned
Cont_18	0	0	23	0	Bacteria	Actinobacteriota	Actinobacteria	Propionibacteriales	Nocardioidaceae	Nocardioides	Unassigned
Cont_19	0	0	16	0	Bacteria	Actinobacteriota	Actinobacteria	Micrococcales	Intrasporangiaceae	Ornithinimicrobium	Unassigned
Cont_20	0	0	15	0	Bacteria	Actinobacteriota	Actinobacteria	Propionibacteriales	Nocardioidaceae	Marmoricola	Unassigned
Cont_21	0	0	11	0	Bacteria	Actinobacteriota	Actinobacteria	Propionibacteriales	Nocardioidaceae	Nocardioides	Unassigned
Cont_22	0	0	7	0	Bacteria	Actinobacteriota	Actinobacteria	Micromonosporales	Micromonosporaceae	Unassigned	Unassigned
Cont_23	0	0	2	75	Bacteria	Actinobacteriota	Thermoleophilia	Gaiellales	uncultured	uncultured	Gaiella_sp.
Cont_24	0	0	76	0	Bacteria	Bacteroidota	Bacteroidia	Cytophagales	Hymenobacteraceae	Pontibacter	Pontibacter_sp.
Cont_25	31	0	0	0	Bacteria	Bacteroidota	Bacteroidia	Flavobacteriales	Weeksellaceae	Unassigned	Unassigned
Cont_26	0	0	12	162	Bacteria	Bdellovibrionota	Oligoflexia	0319-6G20	0319-6G20	0319-6G20	Unassigned
Cont_27	0	0	20	0	Bacteria	Campilobacterota	Campylobacteria	Campylobacterales	Arcobacteraceae	uncultured	Unassigned
Cont_28	574	189	0	3410	Bacteria	Firmicutes	Bacilli	Bacillales	Bacillaceae	Anaerobacillus	uncultured_bacterium
Cont_29	373	27	0	1007	Bacteria	Firmicutes	Bacilli	Bacillales	Bacillaceae	Bacillus	Bacillus_pseudofirmus
Cont_30	101	131	154	2635	Bacteria	Firmicutes	Bacilli	Bacillales	Bacillaceae	Bacillus	Unassigned
Cont_31	93	103	87	1763	Bacteria	Firmicutes	Bacilli	Bacillales	Bacillaceae	Anaerobacillus	uncultured_bacterium
Cont_32	130	0	0	550	Bacteria	Firmicutes	Bacilli	Bacillales	Bacillaceae	Anaerobacillus	uncultured_bacterium
Cont_33	71	0	26	523	Bacteria	Firmicutes	Bacilli	Bacillales	Bacillaceae	Anaerobacillus	uncultured_bacterium
Cont_34	64	0	0	0	Bacteria	Firmicutes	Bacilli	Staphylococcales	Staphylococcaceae	Macrococcus	Macrococcus_caseolyticus
Cont_35	0	0	50	0	Bacteria	Firmicutes	Bacilli	Bacillales	Planococcaceae	Chryseomicrobium	uncultured_bacterium
Cont_36	22	0	0	816	Bacteria	Firmicutes	Bacilli	Staphylococcales	Staphylococcaceae	Staphylococcus	Staphylococcus_pasteuri
Cont_37	0	0	12	6	Bacteria	Firmicutes	Negativicutes	Veillonellales-Selenomonadales	Veillonellaceae	Veillonella	Unassigned
Cont_38	0	0	6	0	Bacteria	Firmicutes	Bacilli	Bacillales	Planococcaceae	Jeotgalibacillus	Jeotgalibacillus_malaysiensis
Cont_39	0	0	62	0	Bacteria	Gemmatimonadota	Gemmatimonadetes	Gemmatimonadales	Gemmatimonadaceae	Unassigned	Unassigned
Cont_40	0	0	11	0	Bacteria	Gemmatimonadota	Gemmatimonadetes	Gemmatimonadales	Gemmatimonadaceae	uncultured	Unassigned
Cont_41	0	0	173	45327	Bacteria	Patescibacteria	Parcubacteria	Candidatus_Adlerbacteria	Candidatus_Adlerbacteria	Candidatus_Adlerbacteria	Unassigned
Cont_42	0	0	66	3621	Bacteria	Patescibacteria	Parcubacteria	Candidatus_Adlerbacteria	Candidatus_Adlerbacteria	Candidatus_Adlerbacteria	uncultured_bacterium
Cont_43	0	10	3691	54633	Bacteria	Proteobacteria	Gammaproteobacteria	Burkholderiales	Burkholderiaceae	Ralstonia	Unassigned
Cont_44	0	0	655	3653	Bacteria	Proteobacteria	Gammaproteobacteria	Alteromonadales	Alteromonadaceae	Alteromonas	Unassigned
Cont_45	0	0	249	26274	Bacteria	Proteobacteria	Gammaproteobacteria	Burkholderiales	Burkholderiaceae	Burkholderia-Caballeronia-Paraburkholderia	Paraburkholderia_caledonica
Cont_46	213	141	0	1071	Bacteria	Proteobacteria	Gammaproteobacteria	Burkholderiales	Burkholderiaceae	Burkholderia-Caballeronia-Paraburkholderia	Unassigned
Cont_47	0	0	150	5434	Bacteria	Proteobacteria	Gammaproteobacteria	Burkholderiales	Burkholderiaceae	Burkholderia-Caballeronia-Paraburkholderia	Paraburkholderia_caledonica
Cont_48	0	0	139	15980	Bacteria	Proteobacteria	Alphaproteobacteria	Reyranellales	Reyranellaceae	Reyranella	Unassigned
Cont_49	0	0	133	6428	Bacteria	Proteobacteria	Gammaproteobacteria	Xanthomonadales	Rhodanobacteraceae	Dyella	Unassigned
Cont_50	90	104	30	2891	Bacteria	Proteobacteria	Gammaproteobacteria	Enterobacterales	Enterobacteriaceae	Escherichia-Shigella	Unassigned
Cont_51	0	0	114	13256	Bacteria	Proteobacteria	Gammaproteobacteria	Burkholderiales	Burkholderiaceae	Burkholderia-Caballeronia-Paraburkholderia	Paraburkholderia_ferrariae
Cont_52	0	0	105	7061	Bacteria	Proteobacteria	Alphaproteobacteria	Reyranellales	Reyranellaceae	Reyranella	Unassigned
Cont_53	0	0	103	4783	Bacteria	Proteobacteria	Alphaproteobacteria	Unassigned	Unassigned	Unassigned	Unassigned
Cont_54	0	0	101	0	Bacteria	Proteobacteria	Gammaproteobacteria	Alteromonadales	Alteromonadaceae	Alteromonas	Unassigned
Cont_55	0	0	77	756	Bacteria	Proteobacteria	Gammaproteobacteria	Burkholderiales	Burkholderiaceae	Burkholderia-Caballeronia-Paraburkholderia	Unassigned
Cont_56	0	0	67	23664	Bacteria	Proteobacteria	Gammaproteobacteria	Burkholderiales	Burkholderiaceae	Ralstonia	Unassigned
Cont_57	0	0	63	168	Bacteria	Proteobacteria	Gammaproteobacteria	Xanthomonadales	Xanthomonadaceae	Thermomonas	Thermomonas_sp.
Cont_58	59	0	0	372	Bacteria	Proteobacteria	Gammaproteobacteria	Enterobacterales	Enterobacteriaceae	Escherichia-Shigella	Unassigned
Cont_59	0	0	58	2149	Bacteria	Proteobacteria	Gammaproteobacteria	Burkholderiales	Burkholderiaceae	Burkholderia-Caballeronia-Paraburkholderia	Paraburkholderia_silvatlantica
Cont_60	0	0	52	21	Bacteria	Proteobacteria	Gammaproteobacteria	Burkholderiales	Neisseriaceae	uncultured	metagenome
Cont_61	51	0	0	585	Bacteria	Proteobacteria	Gammaproteobacteria	Burkholderiales	Comamonadaceae	Pelomonas	Unassigned
Cont_62	50	0	0	2027	Bacteria	Proteobacteria	Gammaproteobacteria	Pseudomonadales	Pseudomonadaceae	Pseudomonas	Unassigned
Cont_63	0	0	41	257	Bacteria	Proteobacteria	Alphaproteobacteria	Sphingomonadales	Sphingomonadaceae	Novosphingobium	Unassigned
Cont_64	33	0	0	493	Bacteria	Proteobacteria	Alphaproteobacteria	Rhizobiales	Xanthobacteraceae	Bradyrhizobium	Unassigned
Cont_65	31	0	0	36	Bacteria	Proteobacteria	Alphaproteobacteria	Rhizobiales	Xanthobacteraceae	Unassigned	Unassigned
Cont_66	0	0	26	10790	Bacteria	Proteobacteria	Gammaproteobacteria	Xanthomonadales	Rhodanobacteraceae	Dyella	Dyella_sp.
Cont_67	24	0	0	0	Bacteria	Proteobacteria	Alphaproteobacteria	Rhizobiales	Methyloligellaceae	uncultured	metagenome
Cont_68	0	0	23	0	Bacteria	Proteobacteria	Alphaproteobacteria	Rhodobacterales	Rhodobacteraceae	Rubellimicrobium	uncultured_bacterium
Cont_69	22	0	0	3	Bacteria	Proteobacteria	Alphaproteobacteria	Caulobacterales	Caulobacteraceae	Brevundimonas	Unassigned
Cont_70	0	0	19	0	Bacteria	Proteobacteria	Gammaproteobacteria	Burkholderiales	Oxalobacteraceae	Noviherbaspirillum	Unassigned
Cont_71	0	0	17	1082	Bacteria	Proteobacteria	Gammaproteobacteria	Burkholderiales	Burkholderiaceae	Burkholderia-Caballeronia-Paraburkholderia	Paraburkholderia_sprentiae
Cont_72	0	0	10	1142	Bacteria	Proteobacteria	Gammaproteobacteria	Burkholderiales	Burkholderiaceae	Ralstonia	Unassigned
Cont_73	0	0	8	22	Bacteria	Proteobacteria	Gammaproteobacteria	Pseudomonadales	Moraxellaceae	Acinetobacter	Acinetobacter_lwoffii
