# Supplementary material for: Impacts of humic substances, elevated temperature, and UVB radiation on bacterial communities of the marine sponge Chondrilla sp
Source: FEMS Microbiol Ecol. 2024 Feb 16;100(3):fiae022. doi: 10.1093/femsec/fiae022 (PMC10939426; doi:10.1093/femsec/fiae022)
Supplement: fiae022_Supplemental_Files [file fiae022_supplemental_files.zip › Supp_data table_5_REVISED_phylclassorder_totalseqASVs.xlsx]

## Sheet: Supp_table_1_phylclassorder_tot
Impacts of humic substances, elevated temperature and UVB on the bacterial communities of the marine sponge Chondrilla sp. T.M. Stuij*, D.F.R. Cleary*, R.J.M. Rocha, A.R.M. Polonia, D.A.M. Silva, A. Louvado, N.J. de Voogd, N.C.M. Gomes* Published in: FEMS microbiology ecology *Corresponding authors: email addresses: tamarastuij@ua.pt (T.M. Stuij), cleary@ua.pt (D.F.R. Cleary) & gomesncm@ua.pt (N.…
Supplementary table 1 Total amount of ASVs and sequences assigned to the different phyla, classes and orders observed in the dataset.
Taxonomic level	Taxon	ASVs	totalSeq
Phylum	Acidobacteriota	10	60360
Phylum	Actinobacteriota	11	28886
Phylum	Bacteroidota	54	3235
Phylum	Bdellovibrionota	4	14
Phylum	Calditrichota	1	2
Phylum	Chloroflexi	11	43287
Phylum	Cyanobacteria	23	308014
Phylum	Dadabacteria	7	6916
Phylum	Dependentiae	6	19
Phylum	Desulfobacterota	2	5
Phylum	Firmicutes	2	10
Phylum	Gemmatimonadota	9	47521
Phylum	Myxococcota	5	414
Phylum	Nitrospinota	1	724
Phylum	Nitrospirota	1	319
Phylum	Patescibacteria	7	217
Phylum	PAUC34f	1	417
Phylum	Planctomycetota	41	378
Phylum	Poribacteria	2	36
Phylum	Proteobacteria	142	373731
Phylum	SAR324_clade(Marine_group_B)	1	2
Phylum	Verrucomicrobiota	56	1214
Class	ABY1	5	39
Class	Acidimicrobiia	6	28846
Class	Acidobacteriae	2	15653
Class	Actinobacteria	3	30
Class	Alphaproteobacteria	69	149706
Class	Babeliae	6	19
Class	bacteriap25	1	398
Class	Bacteroidia	52	1958
Class	BD2-11_terrestrial_group	9	47521
Class	Bdellovibrionia	4	14
Class	Blastocatellia	1	2
Class	Calditrichia	1	2
Class	Chlamydiae	42	1039
Class	Clostridia	2	10
Class	Cyanobacteriia	23	308014
Class	Dadabacteriia	7	6916
Class	Dehalococcoidia	5	27812
Class	Desulfuromonadia	1	2
Class	Gammaproteobacteria	73	224025
Class	Gracilibacteria	1	16
Class	Holophagae	1	6
Class	Nitrospiria	1	319
Class	OM190	2	6
Class	P9X2b3D02	1	724
Class	PAUC34f	1	417
Class	Phycisphaerae	1	2
Class	Planctomycetes	38	370
Class	Polyangia	4	16
Class	Poribacteria	2	36
Class	Rhodothermia	2	1277
Class	Saccharimonadia	1	162
Class	SAR324_clade(Marine_group_B)	1	2
Class	Thermoanaerobaculia	2	8216
Class	Thermoleophilia	2	10
Class	TK17	4	12840
Class	TK30	2	2635
Class	uncultured	1	3
Class	Verrucomicrobiae	14	175
Class	Vicinamibacteria	4	36483
Order	Absconditabacteriales_(SR1)	1	16
Order	Acanthopleuribacterales	1	6
Order	Alphaproteobacteria_Incertae_Sedis	1	9
Order	Alteromonadales	5	1163
Order	Babeliales	6	19
Order	bacteriap25	1	398
Order	BD2-11_terrestrial_group	9	47521
Order	Bdellovibrionales	4	14
Order	Blastocatellales	1	2
Order	Bradymonadales	1	2
Order	Calditrichales	1	2
Order	Candidatus_Kerfeldbacteria	2	29
Order	Candidatus_Uhrbacteria	2	5
Order	Caulobacterales	12	537
Order	Cellvibrionales	7	167
Order	Chitinophagales	8	222
Order	Chlamydiales	42	1039
Order	Chthoniobacterales	1	61
Order	Corynebacteriales	3	30
Order	Coxiellales	8	74
Order	Cyanobacteriales	1	76
Order	Cytophagales	22	142
Order	Dadabacteriales	7	6916
Order	Defluviicoccales	2	3253
Order	Diplorickettsiales	1	2
Order	EV818SWSAP88	1	7
Order	Flavobacteriales	22	1594
Order	Gaiellales	2	10
Order	Gammaproteobacteria_Incertae_Sedis	2	28
Order	Gemmatales	1	2
Order	HOC36	4	93709
Order	Holosporales	2	7
Order	JTB23	1	6636
Order	KI89A_clade	6	16618
Order	Kiloniellales	1	3
Order	Kordiimonadales	1	28
Order	Lachnospirales	1	8
Order	Legionellales	8	48
Order	Methylacidiphilales	3	22
Order	Micavibrionales	2	175
Order	Microtrichales	6	28846
Order	Nitrosococcales	1	4067
Order	Nitrospirales	1	319
Order	Oceanospirillales	9	68436
Order	OM190	2	6
Order	Opitutales	3	20
Order	Oscillospirales	1	2
Order	P9X2b3D02	1	724
Order	Parvibaculales	2	69
Order	PAUC26f	2	15653
Order	PAUC34f	1	417
Order	Phormidesmiales	3	11
Order	Phycisphaerales	1	2
Order	Pirellulales	24	129
Order	Planctomycetales	12	117
Order	Polyangiales	4	16
Order	Poribacteria	2	36
Order	Puniceispirillales	2	816
Order	Rhizobiales	10	12805
Order	Rhodobacterales	19	128697
Order	Rhodothermales	2	1277
Order	Saccharimonadales	1	162
Order	SAR202_clade	5	27812
Order	SAR324_clade(Marine_group_B)	1	2
Order	Steroidobacterales	2	25008
Order	Subgroup_9	4	36483
Order	Synechococcales	19	307927
Order	Thalassobaculales	3	3233
Order	Thermoanaerobaculales	2	8216
Order	Tistrellales	1	4
Order	TK17	4	12840
Order	TK30	2	2635
Order	UBA10353_marine_group	3	7957
Order	Unassigned	23	241
Order	uncultured	5	27
Order	Verrucomicrobiales	7	72
Order	Vibrionales	1	37
