# Supplementary material for: Impacts of humic substances, elevated temperature, and UVB radiation on bacterial communities of the marine sponge Chondrilla sp
Source: FEMS Microbiol Ecol. 2024 Feb 16;100(3):fiae022. doi: 10.1093/femsec/fiae022 (PMC10939426; doi:10.1093/femsec/fiae022)
Supplement: fiae022_Supplemental_Files [file fiae022_supplemental_files.zip › Supp_data table_6_REVISED_GLM_diversity_highertax.xlsx]

## Sheet: Supp_table_2_CS_GLM_diversity_h
Impacts of humic substances, elevated temperature and UVB on the bacterial communities of the marine sponge Chondrilla sp. T.M. Stuij*, D.F.R. Cleary*, R.J.M. Rocha, A.R.M. Polonia, D.A.M. Silva, A. Louvado, N.J. de Voogd, N.C.M. Gomes* Published in: FEMS microbiology ecology *Corresponding authors: email addresses: tamarastuij@ua.pt (T.M. Stuij), cleary@ua.pt (D.F.R. Cleary) & gomesncm@ua.pt (N.…
Supplementary table 2 Results of GLM analyses of the relative abundances of rarefied bacterial richness, evenness and the four most abundant bacterial phyla, classes and orders. a) Transplantation effect: comparison of ECOMARE samples and microcosm controls. b) Factor effects: Heat, UVB, HS. Coef: coefficient, Df: degrees of freedom, Resid.Df: residual degrees of freedom and Resid.Dev: residual d…
A.	Variable	Coef	Df	Deviance	Resid.Df	Resid.Dev	F	P	Sig
	Evenness	NULL			7	0.0090934
	Evenness	ECOMARE	1	0.0010168	6	0.0080767	0.7563	0.4179
	Richness	NULL			7	1.7815
	Richness	ECOMARE	1	0.024561	6	1.7569	0.0782	0.7892
	Proteobacteria	NULL			7	0.055855
	Proteobacteria	ECOMARE	1	0.030393	6	0.025462	7.1683	0.03666
	Cyanobacteria	NULL			7	0.128473
	Cyanobacteria	ECOMARE	1	0.050328	6	0.078144	3.8185	0.0985
	Acidobacteriota	NULL			7	0.096285
	Acidobacteriota	ECOMARE	1	0.053347	6	0.042938	7.5734	0.0332
	Gemmatimonadota	NULL			7	0.099251
	Gemmatimonadota	ECOMARE	1	0.032807	6	0.066445	3.0089	0.1335
	Cyanobacteriia	NULL			7	0.128473
	Cyanobacteriia	ECOMARE	1	0.050328	6	0.078144	3.8185	0.0985
	Gammaproteobacteria	NULL			7	0.054751
	Gammaproteobacteria	ECOMARE	1	0.030416	6	0.024334	7.4332	0.03435
	Alphaproteobacteria	NULL			7	0.035114
	Alphaproteobacteria	ECOMARE	1	0.011957	6	0.023158	3.142	0.1267
	BD2.11_terrestrial_group	NULL			7	0.099251
	BD2.11_terrestrial_group	ECOMARE	1	0.032807	6	0.066445	3.0089	0.1335
	Synechococcales	NULL			7	0.13068
	Synechococcales	ECOMARE	1	0.05224	6	0.07844	3.9592	0.09375
	Rhodobacterales	NULL			7	0.035919
	Rhodobacterales	ECOMARE	1	0.018331	6	0.017588	6.3545	0.04524
	HOC35	NULL			7	0.070425
	HOC36	ECOMARE	1	0.048287	6	0.022139	12.581	0.01212	*
	Oceanospirillales	NULL			7	0.029545
	Oceanospirillales	ECOMARE	1	0.011739	6	0.017806	3.9941	0.09262
B.	Variable	Coef	Df	Deviance	Resid.Df	Resid.Dev	F	P	Sig
	Evenness	NULL			31	0.841
	Evenness	Temp	1	0.008	30	0.834	0.244	0.626
	Evenness	UVB	1	0.012	29	0.822	0.367	0.55
	Evenness	Humic	1	0.043	28	0.779	1.344	0.258
	Evenness	Temp:UVB	1	0.013	27	0.766	0.417	0.525
	Evenness	Temp:Humic	1	0.057	26	0.709	1.81	0.191
	Evenness	UVB:Humic	1	0	25	0.709	0.004	0.952
	Evenness	Temp:UVB:Humic	1	0	24	0.709	0.001	0.97
	Evenness	NULL			31	71.114
	Evenness	Temp	1	0.037	30	71.077	0.018	0.894
	Evenness	UVB	1	3.316	29	67.761	1.613	0.216
	Evenness	Humic	1	0.431	28	67.33	0.21	0.651
	Evenness	Temp:UVB	1	0.06	27	67.27	0.029	0.866
	Evenness	Temp:Humic	1	1.687	26	65.583	0.821	0.374
	Evenness	UVB:Humic	1	8.6	25	56.983	4.183	0.052
	Evenness	Temp:UVB:Humic	1	7.553	24	49.43	3.674	0.067
	Evenness	NULL			31	327.32
	Evenness	Temp	1	0.003	30	327.317	0	0.986
	Evenness	UVB	1	15.367	29	311.95	1.612	0.216
	Evenness	Humic	1	36.554	28	275.396	3.835	0.062
	Evenness	Temp:UVB	1	0.448	27	274.948	0.047	0.83
	Evenness	Temp:Humic	1	26.154	26	248.794	2.744	0.111
	Evenness	UVB:Humic	1	0.509	25	248.285	0.053	0.819
	Evenness	Temp:UVB:Humic	1	19.25	24	229.035	2.02	0.168
	Evenness	NULL			31	1449.11
	Evenness	Temp	1	87.769	30	1361.34	1.638	0.213
	Evenness	UVB	1	1.989	29	1359.35	0.037	0.849
	Evenness	Humic	1	51.852	28	1307.5	0.968	0.335
	Evenness	Temp:UVB	1	9.137	27	1298.36	0.171	0.683
	Evenness	Temp:Humic	1	7.608	26	1290.75	0.142	0.71
	Evenness	UVB:Humic	1	0.241	25	1290.51	0.004	0.947
	Evenness	Temp:UVB:Humic	1	4.67	24	1285.84	0.087	0.77
	Evenness	NULL			31	1533.58
	Evenness	Temp	1	102.463	30	1431.12	2.075	0.163
	Evenness	UVB	1	6.201	29	1424.91	0.126	0.726
	Evenness	Humic	1	74.532	28	1350.38	1.509	0.231
	Evenness	Temp:UVB	1	7.856	27	1342.53	0.159	0.694
	Evenness	Temp:Humic	1	124.266	26	1218.26	2.516	0.126
	Evenness	UVB:Humic	1	6.612	25	1211.65	0.134	0.718
	Evenness	Temp:UVB:Humic	1	40.65	24	1171	0.823	0.373
	Evenness	NULL			31	1691.73
	Evenness	Temp	1	49.53	30	1642.2	1.354	0.256
	Evenness	UVB	1	24.614	29	1617.59	0.673	0.42
	Evenness	Humic	1	738.613	28	878.974	20.196	0	***
	Evenness	Temp:UVB	1	2.043	27	876.931	0.056	0.815
	Evenness	Temp:Humic	1	0.453	26	876.478	0.012	0.912
	Evenness	UVB:Humic	1	5.775	25	870.702	0.158	0.695
	Evenness	Temp:UVB:Humic	1	6.604	24	864.099	0.181	0.675
	Evenness	NULL			31	1449.11
	Evenness	UVB	1	1.989	29	1359.35	0.037	0.849
	Evenness	Humic	1	51.852	28	1307.5	0.968	0.335
	Evenness	Temp:UVB	1	9.137	27	1298.36	0.171	0.683
	Evenness	Temp:Humic	1	7.608	26	1290.75	0.142	0.71
	Evenness	UVB:Humic	1	0.241	25	1290.51	0.004	0.947
	Evenness	Temp:UVB:Humic	1	4.67	24	1285.84	0.087	0.77
	Evenness	NULL			31	463.505
	Evenness	Temp	1	0.581	30	462.923	0.036	0.85
	Evenness	UVB	1	15.198	29	447.726	0.953	0.339
	Evenness	Humic	1	49.783	28	397.942	3.12	0.09
	Evenness	Temp:UVB	1	6.164	27	391.779	0.386	0.54
	Evenness	Temp:Humic	1	4.688	26	387.09	0.294	0.593
	Evenness	UVB:Humic	1	1.332	25	385.758	0.083	0.775
	Evenness	Temp:UVB:Humic	1	2.336	24	383.422	0.146	0.705
	Evenness	NULL			31	471.611
	Evenness	Temp	1	1.127	30	470.484	0.087	0.771
	Evenness	UVB	1	3.593	29	466.891	0.277	0.603
	Evenness	Humic	1	2.593	28	464.299	0.2	0.659
	Evenness	Temp:UVB	1	18.386	27	445.913	1.418	0.245
	Evenness	Temp:Humic	1	38.287	26	407.626	2.954	0.099
	Evenness	UVB:Humic	1	7.531	25	400.095	0.581	0.453
	Evenness	Temp:UVB:Humic	1	91.402	24	308.693	7.051	0.014
	Evenness	NULL			31	1691.73
	Evenness	Temp	1	49.53	30	1642.2	1.354	0.256
	Evenness	UVB	1	24.614	29	1617.59	0.673	0.42
	Evenness	Humic	1	738.613	28	878.974	20.196	0	***
	Evenness	Temp:UVB	1	2.043	27	876.931	0.056	0.815
	Evenness	Temp:Humic	1	0.453	26	876.478	0.012	0.912
	Evenness	UVB:Humic	1	5.775	25	870.702	0.158	0.695
	Evenness	Temp:UVB:Humic	1	6.604	24	864.099	0.181	0.675
	Evenness	NULL			31	1446.65
	Evenness	Temp	1	86.921	30	1359.73	1.624	0.215
	Evenness	UVB	1	1.897	29	1357.84	0.035	0.852
	Evenness	Humic	1	51.419	28	1306.42	0.961	0.337
	Evenness	Temp:UVB	1	9.175	27	1297.24	0.171	0.683
	Evenness	Temp:Humic	1	7.488	26	1289.75	0.14	0.712
	Evenness	UVB:Humic	1	0.226	25	1289.53	0.004	0.949
	Evenness	Temp:UVB:Humic	1	4.999	24	1284.53	0.093	0.763
	Evenness	NULL			31	772.546
	Evenness	Temp	1	0.025	30	772.52	0.001	0.974
	Evenness	UVB	1	34.161	29	738.359	1.423	0.245
	Evenness	Humic	1	22.383	28	715.976	0.932	0.344
	Evenness	Temp:UVB	1	11.278	27	704.699	0.47	0.5
	Evenness	Temp:Humic	1	110.212	26	594.487	4.59	0.043
	Evenness	UVB:Humic	1	0.471	25	594.016	0.02	0.89
	Evenness	Temp:UVB:Humic	1	18.088	24	575.928	0.753	0.394
	Evenness	NULL			31	648.711
	Evenness	Temp	1	1.054	30	647.657	0.065	0.801
	Evenness	UVB	1	2.526	29	645.131	0.156	0.696
	Evenness	Humic	1	178.517	28	466.614	11.026	0.003	**
	Evenness	Temp:UVB	1	11.212	27	455.402	0.692	0.414
	Evenness	Temp:Humic	1	11.906	26	443.496	0.735	0.4
	Evenness	UVB:Humic	1	0.73	25	442.766	0.045	0.834
	Evenness	Temp:UVB:Humic	1	58.218	24	384.548	3.596	0.07
	Evenness	NULL			31	663.14
	Evenness	Temp	1	62.333	30	600.807	3.764	0.064
	Evenness	UVB	1	57.33	29	543.477	3.462	0.075
	Evenness	Humic	1	0.301	28	543.176	0.018	0.894
	Evenness	Temp:UVB	1	74.361	27	468.815	4.49	0.045
	Evenness	Temp:Humic	1	30.786	26	438.03	1.859	0.185
	Evenness	UVB:Humic	1	10.741	25	427.289	0.649	0.429
	Evenness	Temp:UVB:Humic	1	23.269	24	404.02	1.405	0.247
