# Supplementary material for: Impacts of humic substances, elevated temperature, and UVB radiation on bacterial communities of the marine sponge Chondrilla sp
Source: FEMS Microbiol Ecol. 2024 Feb 16;100(3):fiae022. doi: 10.1093/femsec/fiae022 (PMC10939426; doi:10.1093/femsec/fiae022)
Supplement: fiae022_Supplemental_Files [file fiae022_supplemental_files.zip › Supp_data table_7_REVISED_Boruta_class-order-ASV.xlsx]

## Sheet: BorutaHS_class
Impacts of humic substances, elevated temperature and UVB on the bacterial communities of the marine sponge Chondrilla sp. T.M. Stuij*, D.F.R. Cleary*, R.J.M. Rocha, A.R.M. Polonia, D.A.M. Silva, A. Louvado, N.J. de Voogd, N.C.M. Gomes* Published in: FEMS microbiology ecology *Corresponding authors: email addresses: tamarastuij@ua.pt (T.M. Stuij), cleary@ua.pt (D.F.R. Cleary) & gomesncm@ua.pt (N.…
Supplementary table 3.1 Boruta results with Humic substances as the response variable and bacterial classes as predictive variables.
	meanImp	medianImp	minImp	maxImp	normHits	decision
Dadabacteriia	13.5272	13.5712	8.70944	15.8275	1	Confirmed
Saccharimonadia	12.4353	12.4718	8.30274	14.3216	1	Confirmed
BD2.11_terrestrial_group	12.3586	12.4122	8.29193	14.5386	1	Confirmed
Dehalococcoidia	6.50475	6.5396	3.61168	8.6244	0.969143	Confirmed
Rhodothermia	3.33499	3.34867	0.271541	6.51888	0.678857	Confirmed
Gracilibacteria	2.90447	2.92017	-0.167514	4.89214	0.620571	Confirmed
Acidobacteriae	2.05997	2.05391	-1.43872	4.99763	0.441143	Rejected
Cyanobacteriia	0.906732	1.07479	-0.864228	2.43306	0	Rejected
ABY1	0.430286	0.526472	-1.35807	1.86993	0.00114286	Rejected
Vicinamibacteria	0.420768	0.526359	-0.865389	2.45533	0	Rejected
Nitrospiria	0.327047	0.498907	-0.965914	1.33185	0	Rejected
TK17	0.314645	0.4757	-0.878495	1.35262	0	Rejected
Actinobacteria	1.84887e-17	0	-1.001	1.001	0	Rejected
Desulfuromonadia	0	0	0	0	0	Rejected
SAR324_clade.Marine_group_B.	0	0	0	0	0	Rejected
Clostridia	-0.012127	0	-1.001	1.001	0	Rejected
Thermoanaerobaculia	-0.0495263	-0.266421	-1.52384	1.66017	0	Rejected
Temp	-0.101163	-0.201537	-1.33047	1.71836	0	Rejected
Gammaproteobacteria	-0.21312	0.071155	-2.08498	1.58065	0	Rejected
TK30	-0.219941	-0.277073	-1.74186	0.918655	0	Rejected
Planctomycetes	-0.234274	-0.0226489	-2.03068	1.06282	0	Rejected
Chlamydiae	-0.272332	-0.379907	-2.35222	1.68053	0	Rejected
Thermoleophilia	-0.362256	0	-1.34406	0.140722	0	Rejected
OM190	-0.404809	-0.44672	-1.39769	1.001	0	Rejected
Acidimicrobiia	-0.431844	-0.4029	-2.1437	0.979739	0	Rejected
Polyangia	-0.504943	-0.738665	-2.25537	1.04521	0	Rejected
Alphaproteobacteria	-0.551928	-0.389988	-2.32373	1.00653	0	Rejected
Babeliae	-0.612024	-0.670121	-1.85108	1.001	0	Rejected
bacteriap25	-0.612366	-0.703079	-1.77109	1.11086	0	Rejected
Poribacteria	-0.708141	-0.803293	-1.72639	1.33047	0	Rejected
PAUC34f	-0.733896	-0.891853	-2.2614	1.17569	0	Rejected
Bdellovibrionia	-0.871036	-1.001	-1.41591	0	0	Rejected
P9X2b3D02	-0.884071	-1.04374	-2.12373	0.309754	0	Rejected
Verrucomicrobiae	-0.974067	-1.29442	-2.61237	0.655454	0	Rejected
Bacteroidia	-1.26513	-1.4752	-2.6336	0.321836	0	Rejected

## Sheet: BorutaHS_order
Impacts of humic substances, elevated temperature and UVB on the bacterial communities of the marine sponge Chondrilla sp. T.M. Stuij*, D.F.R. Cleary*, R.J.M. Rocha, A.R.M. Polonia, D.A.M. Silva, A. Louvado, N.J. de Voogd, N.C.M. Gomes* Published in: FEMS microbiology ecology *Corresponding authors: email addresses: tamarastuij@ua.pt (T.M. Stuij), cleary@ua.pt (D.F.R. Cleary) & gomesncm@ua.pt (N.…
Supplementary table 3.2 Boruta results with Humic substances as the response variable and bacterial orders as predictive variables.
	meanImp	medianImp	minImp	maxImp	normHits	decision
Nitrosococcales	12.0305	12.0523	7.88	14.1511	1	Confirmed
Dadabacteriales	8.61405	8.62445	5.88187	10.2531	0.998999	Confirmed
BD2.11_terrestrial_group	8.24705	8.25231	5.88092	10.1727	1	Confirmed
Saccharimonadales	7.81153	7.8096	5.38659	9.74795	0.998999	Confirmed
Steroidobacterales	7.33734	7.36404	4.48539	9.20428	0.998999	Confirmed
Puniceispirillales	6.93439	6.9612	5.05354	8.65248	0.998999	Confirmed
Thalassobaculales	5.66777	5.68304	2.84545	7.63599	0.990991	Confirmed
KI89A_clade	4.82668	4.90082	1.10834	6.89607	0.976977	Confirmed
SAR202_clade	4.20081	4.22742	1.51339	5.9989	0.944945	Confirmed
HOC36	3.76345	3.78932	1.04983	5.86538	0.90991	Confirmed
UBA10353_marine_group	3.09298	3.11756	-0.0452283	6.02662	0.791792	Confirmed
Rhodothermales	2.12646	2.17142	-1.36042	4.55994	0.526527	Tentative
Caulobacterales	1.67074	1.74238	-1.28202	3.77544	0.0600601	Rejected
Micavibrionales	1.61149	1.63446	-0.0343364	3.55418	0.014014	Rejected
Absconditabacteriales_.SR1.	1.37259	1.36118	0.662858	2.27831	0.001001	Rejected
Alteromonadales	1.2919	1.74358	-1.37131	2.31368	0	Rejected
Rhizobiales	1.17056	1.08485	-0.196908	3.02737	0.004004	Rejected
Synechococcales	1.03823	1.17721	-0.909558	2.91611	0.00600601	Rejected
PAUC26f	0.776455	0.981568	-0.799141	1.96445	0	Rejected
Vibrionales	0.603847	0.809885	-1.72113	1.98393	0	Rejected
Nitrospirales	0.512896	0.510688	-1.64913	2.04895	0	Rejected
Candidatus_Kerfeldbacteria	0.455928	0.747147	-1.41621	1.39327	0	Rejected
Planctomycetales	0.389585	0.697973	-1.8411	1.52429	0	Rejected
Oceanospirillales	0.350179	0.1666	-1.38074	2.3891	0.001001	Rejected
Thermoanaerobaculales	0.278921	0.359809	-1.39865	1.99376	0	Rejected
Parvibaculales	0.255942	0.128039	-1.4051	1.38318	0	Rejected
Candidatus_Uhrbacteria	0.231	0	-1.001	1.001	0	Rejected
Poribacteria	0.22588	-1.02056e-15	-1.001	1.41571	0	Rejected
TK17	0.145043	-0.11778	-2.24632	2.69727	0.001001	Rejected
JTB23	0.137211	0.23075	-1.98231	1.93475	0	Rejected
Legionellales	0.126515	0.43629	-1.40999	1.41214	0	Rejected
Coxiellales	0.123655	0	-1.60962	1.41147	0	Rejected
Cellvibrionales	0.072538	0	-1.001	1.72005	0	Rejected
Cytophagales	0.0597517	0	-1.99988	1.41705	0	Rejected
Babeliales	0.00517443	0	-1.001	1.001	0	Rejected
Alphaproteobacteria_Incertae_Sedis	0	0	0	0	0	Rejected
Lachnospirales	0	0	0	0	0	Rejected
EV818SWSAP88	0	0	0	0	0	Rejected
Holosporales	0	0	0	0	0	Rejected
Acanthopleuribacterales	0	0	0	0	0	Rejected
Tistrellales	0	0	0	0	0	Rejected
Kiloniellales	0	0	0	0	0	Rejected
Blastocatellales	0	0	0	0	0	Rejected
Bradymonadales	0	0	0	0	0	Rejected
Calditrichales	0	0	0	0	0	Rejected
Diplorickettsiales	0	0	0	0	0	Rejected
Gemmatales	0	0	0	0	0	Rejected
Oscillospirales	0	0	0	0	0	Rejected
Phycisphaerales	0	0	0	0	0	Rejected
SAR324_clade.Marine_group_B.	0	0	0	0	0	Rejected
Verrucomicrobiales	-0.0135719	-0.0614297	-1.58346	1.72372	0	Rejected
Opitutales	-0.0258615	0	-1.001	1.4051	0	Rejected
Microtrichales	-0.0367982	0.0108941	-1.805	1.81494	0.001001	Rejected
Bdellovibrionales	-0.0665381	0	-1.65319	1.34406	0	Rejected
Subgroup_9	-0.0730601	0.254041	-2.14993	1.71694	0	Rejected
Gaiellales	-0.0770001	0	-1.001	0	0	Rejected
PAUC34f	-0.0779382	-0.180999	-1.36606	1.14771	0	Rejected
Cyanobacteriales	-0.0811905	0	-1.40692	1.41121	0	Rejected
Phormidesmiales	-0.0899618	0	-1.001	1.001	0	Rejected
Chthoniobacterales	-0.132056	-0.232508	-2.0466	1.41571	0	Rejected
Corynebacteriales	-0.154	0	-1.001	0	0	Rejected
Gammaproteobacteria_Incertae_Sedis	-0.156239	-0.168502	-1.001	1.41608	0	Rejected
OM190	-0.169195	0	-1.61458	1.41705	0	Rejected
Temp	-0.173734	0	-1.51099	1.40275	0	Rejected
Chlamydiales	-0.185769	-0.17538	-1.56126	1.7997	0.001001	Rejected
uncultured	-0.28667	0	-1.41705	1.001	0	Rejected
Methylacidiphilales	-0.327418	-1.001	-1.60064	1.41705	0	Rejected
Kordiimonadales	-0.365797	0	-1.3941	1.001	0	Rejected
Pirellulales	-0.379167	-0.499697	-1.45249	1.001	0	Rejected
Polyangiales	-0.501014	-0.485222	-1.73727	1.39769	0	Rejected
Rhodobacterales	-0.582098	-0.50494	-1.74766	0.496165	0	Rejected
bacteriap25	-0.622319	-0.841847	-2.30177	0.852919	0	Rejected
Chitinophagales	-0.687299	-1.001	-1.38084	1.41591	0	Rejected
Defluviicoccales	-0.727755	-0.763819	-1.76078	1.51821	0	Rejected
Flavobacteriales	-0.816994	-1.14225	-2.25926	1.001	0	Rejected
TK30	-0.890809	-1.001	-2.11138	1.42936	0	Rejected
P9X2b3D02	-0.895231	-1.16329	-1.84906	1.72748	0	Rejected

## Sheet: BorutaHS_ASV
Impacts of humic substances, elevated temperature and UVB on the bacterial communities of the marine sponge Chondrilla sp. T.M. Stuij*, D.F.R. Cleary*, R.J.M. Rocha, A.R.M. Polonia, D.A.M. Silva, A. Louvado, N.J. de Voogd, N.C.M. Gomes* Published in: FEMS microbiology ecology *Corresponding authors: email addresses: tamarastuij@ua.pt (T.M. Stuij), cleary@ua.pt (D.F.R. Cleary) & gomesncm@ua.pt (N.…
Supplementary table 3.3 Boruta results with Humic substances as the response variable and bacterial ASVs as predictive variables.
	meanImp	medianImp	minImp	maxImp	normHits	decision
OTU_56	10.9463	10.9775	7.48443	13.0753	1	Confirmed
OTU_180	10.504	10.5074	7.28768	12.6487	1	Confirmed
OTU_92	7.41274	7.44439	5.32449	9.03532	1	Confirmed
OTU_28	7.31421	7.35586	5.17779	9.04002	1	Confirmed
OTU_910	6.57987	6.59017	4.90324	8.45046	1	Confirmed
OTU_259	5.15835	5.17247	2.6065	6.98579	0.98999	Confirmed
OTU_6	5.06577	5.0867	2.87149	6.7974	0.994995	Confirmed
OTU_320	3.82872	3.8889	1.70966	5.69627	0.952953	Confirmed
OTU_71	3.59555	3.61077	0.798306	5.3853	0.923924	Confirmed
OTU_319	3.34409	3.40802	0.674696	5.06951	0.880881	Confirmed
OTU_45	3.34226	3.37491	1.14095	5.57517	0.888889	Confirmed
OTU_82	3.33458	3.38527	0.237544	5.14045	0.876877	Confirmed
OTU_26	3.23407	3.28959	0.767368	4.92849	0.862863	Confirmed
OTU_118	3.02795	3.07456	0.0837837	5.01853	0.825826	Confirmed
OTU_81	3.00218	3.06702	0.313804	4.9644	0.800801	Confirmed
OTU_8	2.34505	2.3848	-0.95646	4.44139	0.620621	Confirmed
OTU_29	2.23906	2.30759	-1.001	3.7807	0.576577	Confirmed
OTU_25	1.9359	2.00961	-0.875759	3.89595	0.465465	Tentative
OTU_639	1.6448	1.67357	-0.434204	3.37668	0.024024	Rejected
OTU_1739	1.54573	1.5847	-0.608027	3.37748	0.012012	Rejected
OTU_114	1.4919	1.65033	-0.708875	3.07264	0.015015	Rejected
OTU_616	1.28467	1.39433	0.12832	2.2856	0.002002	Rejected
OTU_58	1.22719	1.35739	-0.972562	3.15598	0.00900901	Rejected
OTU_32	1.11803	1.23379	-0.44287	2.02945	0	Rejected
OTU_421	1.1042	0.867878	-0.522223	2.43397	0.002002	Rejected
OTU_4	0.861591	0.68998	-0.367564	2.34841	0	Rejected
OTU_3	0.754045	0.469786	-0.707442	2.56276	0.001001	Rejected
OTU_48	0.707686	0.67379	-1.22149	2.17228	0.001001	Rejected
OTU_1423	0.54719	1.001	-1.62658	1.92789	0	Rejected
OTU_112	0.524942	0.538618	-1.32936	2.38207	0.002002	Rejected
OTU_54	0.518155	0.528263	-1.21949	1.95231	0	Rejected
OTU_83	0.517871	0.795368	-1.05547	2.24359	0.001001	Rejected
OTU_342	0.446685	0.797796	-1.34637	1.92066	0	Rejected
OTU_72	0.417004	0	0	1.41705	0	Rejected
OTU_110	0.394677	0.673872	-1.41705	1.74025	0.001001	Rejected
OTU_27	0.339247	0.118249	-1.57344	2.36765	0	Rejected
OTU_113	0.29956	0.373333	-1.20252	1.31626	0	Rejected
OTU_277	0.295067	0.447303	-1.61417	2.21376	0	Rejected
OTU_1	0.276989	0.252998	-1.41214	1.51134	0	Rejected
OTU_205	0.254553	0.196696	-1.68476	1.95607	0.001001	Rejected
OTU_191	0.242203	0.234225	-1.43835	1.62599	0	Rejected
OTU_14	0.0404896	-0.567056	-1.41705	2.32554	0	Rejected
OTU_2	0.00706632	0	-1.06075	1.41591	0	Rejected
OTU_77	0	0	0	0	0	Rejected
OTU_431	-0.0017443	-0.0184534	-1.22658	1.39327	0	Rejected
OTU_153	-0.104127	-0.195433	-1.94833	1.08083	0	Rejected
OTU_322	-0.11994	-0.212712	-1.83842	1.40275	0	Rejected
OTU_1640	-0.137089	-0.0317982	-1.41214	1.33047	0	Rejected
OTU_1067	-0.242489	-0.693251	-1.26694	1.28959	0	Rejected
OTU_40	-0.258479	-0.476587	-2.29586	1.73048	0	Rejected
OTU_1889	-0.290038	-0.352241	-1.65478	1.12761	0	Rejected
OTU_234	-0.376275	-0.796091	-1.46051	1.30135	0	Rejected
OTU_1680	-0.408594	-0.447048	-1.39964	0.880053	0	Rejected
OTU_78	-0.436804	0	-1.65817	1.41571	0	Rejected
OTU_865	-0.467556	-0.659889	-1.41544	0.709656	0	Rejected
OTU_156	-0.467599	-0.37878	-2.1777	1.001	0	Rejected
OTU_88	-0.484941	-0.666127	-1.57571	1.001	0	Rejected
OTU_9	-0.500176	-0.775982	-1.97599	1.41705	0	Rejected

## Sheet: BorutaTemp_class
Impacts of humic substances, elevated temperature and UVB on the bacterial communities of the marine sponge Chondrilla sp. T.M. Stuij*, D.F.R. Cleary*, R.J.M. Rocha, A.R.M. Polonia, D.A.M. Silva, A. Louvado, N.J. de Voogd, N.C.M. Gomes* Published in: FEMS microbiology ecology *Corresponding authors: email addresses: tamarastuij@ua.pt (T.M. Stuij), cleary@ua.pt (D.F.R. Cleary) & gomesncm@ua.pt (N.…
Supplementary table 3.4 Boruta results with Heat as the response variable and bacterial classes as predictive variables.
	meanImp	medianImp	minImp	maxImp	normHits	decision
Chlamydiae	4.88648	4.95913	0.116641	9.71955	0.610236	Confirmed
Planctomycetes	1.59322	1.4632	-0.662663	3.68312	0	Rejected
Polyangia	1.5228	1.69016	-0.950925	2.48839	0	Rejected
Gracilibacteria	0.595718	0.75246	-1.65479	1.94471	0	Rejected
Dehalococcoidia	0.288897	0.199418	-1.12969	1.65403	0	Rejected
Vicinamibacteria	0.0701333	0.319364	-2.52712	1.51215	0	Rejected
Humic	0.0170714	-0.126499	-1.37264	1.67132	0	Rejected
Desulfuromonadia	0	0	0	0	0	Rejected
SAR324_clade.Marine_group_B.	0	0	0	0	0	Rejected
Nitrospiria	-0.0478567	-0.187536	-1.74292	1.63017	0	Rejected
Poribacteria	-0.0609549	0.059017	-1.9591	1.11767	0	Rejected
Thermoleophilia	-0.0834168	0	-1.001	0	0	Rejected
Cyanobacteriia	-0.0844437	0.237035	-1.81137	1.70678	0	Rejected
Actinobacteria	-0.25025	0	-1.001	0	0	Rejected
Clostridia	-0.297226	0	-1.001	0.437294	0	Rejected
Dadabacteriia	-0.367238	-0.644263	-3.68944	2.99042	0	Rejected
Acidobacteriae	-0.383779	-0.638541	-1.33163	2.22531	0	Rejected
BD2.11_terrestrial_group	-0.461192	-0.72315	-1.74579	1.6076	0	Rejected
Babeliae	-0.48995	-0.267761	-2.1679	0.745943	0	Rejected
PAUC34f	-0.530881	-0.545277	-2.2014	1.1232	0	Rejected
ABY1	-0.537425	-0.698475	-1.35807	0.40047	0	Rejected
Bdellovibrionia	-0.595666	-0.565799	-1.62686	0.0425244	0	Rejected
bacteriap25	-0.633465	-0.673656	-2.46271	0.997034	0	Rejected
Thermoanaerobaculia	-0.699127	-0.541773	-2.10004	0.160815	0	Rejected
OM190	-0.810292	-1.001	-1.58797	0.0523425	0	Rejected
P9X2b3D02	-0.867255	-0.697506	-2.04915	0.677336	0	Rejected
Alphaproteobacteria	-0.912719	-1.0897	-2.67265	0.911249	0	Rejected
Verrucomicrobiae	-0.938213	-0.976382	-2.15779	0.220643	0	Rejected
TK17	-1.07749	-0.953482	-3.47631	0.292017	0	Rejected
Acidimicrobiia	-1.09422	-1.22948	-2.52664	0.532842	0	Rejected
Saccharimonadia	-1.1267	-1.13843	-2.36755	0.451492	0	Rejected
Gammaproteobacteria	-1.21228	-1.01744	-3.01429	1.47977	0	Rejected
Bacteroidia	-1.47229	-1.42756	-3.40842	-0.0399562	0	Rejected
TK30	-1.56435	-1.75435	-3.16014	1.01263	0	Rejected
Rhodothermia	-1.70189	-1.59698	-3.08124	-0.595505	0	Rejected

## Sheet: BorutaTemp_order
Impacts of humic substances, elevated temperature and UVB on the bacterial communities of the marine sponge Chondrilla sp. T.M. Stuij*, D.F.R. Cleary*, R.J.M. Rocha, A.R.M. Polonia, D.A.M. Silva, A. Louvado, N.J. de Voogd, N.C.M. Gomes* Published in: FEMS microbiology ecology *Corresponding authors: email addresses: tamarastuij@ua.pt (T.M. Stuij), cleary@ua.pt (D.F.R. Cleary) & gomesncm@ua.pt (N.…
Supplementary table 3.5 Boruta results with Heat as the response variable and bacterial orders as predictive variables.
	meanImp	medianImp	minImp	maxImp	normHits	decision
Planctomycetales	7.88965	8.04319	1.67303	13.1199	0.841328	Confirmed
Chlamydiales	4.60651	4.65828	0.694915	9.07537	0.612546	Confirmed
Gammaproteobacteria_Incertae_Sedis	1.26513	1.53618	-1.28365	2.27361	0	Rejected
Polyangiales	0.926439	0.89006	8.63551e-16	1.73576	0	Rejected
Micavibrionales	0.894546	0.66208	-2.031	3.01694	0	Rejected
Pirellulales	0.762067	0.621032	-0.549361	1.9437	0	Rejected
Phormidesmiales	0.691958	1.001	-1.001	1.67737	0	Rejected
Alteromonadales	0.526838	0.410299	-1.3897	2.13911	0	Rejected
Oceanospirillales	0.484711	0.287622	-1.64436	2.27615	0	Rejected
Legionellales	0.392729	0.529432	-1.08822	1.99408	0	Rejected
Chthoniobacterales	0.38951	0.641507	-1.40051	1.72332	0	Rejected
Opitutales	0.384185	0	-1.001	1.41571	0	Rejected
Rhizobiales	0.372664	0.54983	-1.9321	2.08877	0	Rejected
Chitinophagales	0.285994	0.54079	-1.56779	1.92691	0	Rejected
Synechococcales	0.109585	-0.429778	-1.10136	1.83727	0	Rejected
Cellvibrionales	0.0682559	0.524382	-1.78429	1.3941	0	Rejected
Verrucomicrobiales	0.00433293	0.241828	-1.53048	1.01352	0	Rejected
Lachnospirales	0	0	0	0	0	Rejected
EV818SWSAP88	0	0	0	0	0	Rejected
Acanthopleuribacterales	0	0	0	0	0	Rejected
Candidatus_Uhrbacteria	0	0	-1.001	1.001	0	Rejected
Tistrellales	0	0	0	0	0	Rejected
Kiloniellales	0	0	0	0	0	Rejected
Blastocatellales	0	0	0	0	0	Rejected
Bradymonadales	0	0	0	0	0	Rejected
Calditrichales	0	0	0	0	0	Rejected
Diplorickettsiales	0	0	0	0	0	Rejected
Gemmatales	0	0	0	0	0	Rejected
Oscillospirales	0	0	0	0	0	Rejected
Phycisphaerales	0	0	0	0	0	Rejected
SAR324_clade.Marine_group_B.	0	0	0	0	0	Rejected
Subgroup_9	-0.000214286	0.0277273	-2.06552	1.09719	0	Rejected
OM190	-0.0307005	0	-1.001	1.001	0	Rejected
Corynebacteriales	-0.0770001	0	-1.001	0	0	Rejected
Nitrosococcales	-0.0830054	-0.231219	-1.84987	2.39123	0	Rejected
Absconditabacteriales_.SR1.	-0.0988285	-0.0425244	-1.19212	1.001	0	Rejected
Caulobacterales	-0.11149	0.342925	-2.69204	1.63984	0	Rejected
Parvibaculales	-0.136598	-0.0672676	-1.52459	1.3064	0	Rejected
Holosporales	-0.154	0	-1.001	0	0	Rejected
uncultured	-0.175699	0	-1.71038	1.10037	0	Rejected
Methylacidiphilales	-0.213199	-0.220575	-1.41705	1.41286	0	Rejected
Gaiellales	-0.231	0	-1.001	0	0	Rejected
SAR202_clade	-0.238148	-0.0683148	-1.63721	1.17903	0	Rejected
Dadabacteriales	-0.258229	-0.294967	-1.64518	1.27162	0	Rejected
Coxiellales	-0.313274	-0.505386	-1.79325	1.6779	0	Rejected
Babeliales	-0.333572	-0.443694	-1.723	1.001	0	Rejected
KI89A_clade	-0.35161	-0.527921	-1.91275	1.61678	0	Rejected
Humic	-0.364213	-1.001	-1.41705	1.001	0	Rejected
Alphaproteobacteria_Incertae_Sedis	-0.385001	0	-1.001	0	0	Rejected
bacteriap25	-0.430789	-0.405853	-1.34304	0.800478	0	Rejected
Nitrospirales	-0.446453	-0.365452	-1.3584	2.05517	0	Rejected
Bdellovibrionales	-0.449502	0	-1.40835	0	0	Rejected
Kordiimonadales	-0.45177	0	-1.4051	0.526896	0	Rejected
Poribacteria	-0.464832	-0.608339	-1.67681	1.92103	0	Rejected
Rhodobacterales	-0.510264	-0.272708	-1.58617	0.715327	0	Rejected
Cyanobacteriales	-0.591706	-0.577543	-1.76421	1.001	0	Rejected
Candidatus_Kerfeldbacteria	-0.623468	-1.001	-1.62496	1.001	0	Rejected
Vibrionales	-0.647489	-0.608034	-2.23107	2.15172	0	Rejected
Cytophagales	-0.676618	-1.29237	-1.59392	1.15638	0	Rejected
PAUC34f	-0.695772	-0.656424	-2.28259	0.52945	0	Rejected
Thermoanaerobaculales	-0.777905	-0.568151	-2.75391	1.08345	0	Rejected
Defluviicoccales	-0.86319	-0.836174	-1.71508	0.733299	0	Rejected
Thalassobaculales	-0.889358	-1.03162	-2.20351	0.83938	0	Rejected
PAUC26f	-0.89036	-0.981781	-2.07337	0.361692	0	Rejected
Puniceispirillales	-0.901875	-0.830649	-2.4585	1.17049	0	Rejected
Steroidobacterales	-0.941628	-1.04675	-2.24758	1.06426	0	Rejected
TK17	-0.94932	-0.732685	-2.46447	-0.221456	0	Rejected
UBA10353_marine_group	-1.0525	-0.73619	-2.79752	0.233376	0	Rejected
TK30	-1.08647	-1.17237	-2.0361	0.402727	0	Rejected
P9X2b3D02	-1.09651	-1.0965	-2.61106	1.35843	0	Rejected
HOC36	-1.22164	-1.17374	-2.55873	0.543894	0	Rejected
Saccharimonadales	-1.23296	-1.20474	-2.45087	-0.405809	0	Rejected
JTB23	-1.32859	-1.54001	-2.70708	1.09066	0	Rejected
BD2.11_terrestrial_group	-1.33763	-1.43332	-3.00622	0.912569	0	Rejected
Flavobacteriales	-1.39047	-1.48411	-2.25554	-0.306466	0	Rejected
Microtrichales	-1.39204	-1.2406	-3.23923	0.919769	0	Rejected
Rhodothermales	-1.53387	-1.43305	-2.55756	-0.0311263	0	Rejected

## Sheet: BorutaTemp_ASV
Impacts of humic substances, elevated temperature and UVB on the bacterial communities of the marine sponge Chondrilla sp. T.M. Stuij*, D.F.R. Cleary*, R.J.M. Rocha, A.R.M. Polonia, D.A.M. Silva, A. Louvado, N.J. de Voogd, N.C.M. Gomes* Published in: FEMS microbiology ecology *Corresponding authors: email addresses: tamarastuij@ua.pt (T.M. Stuij), cleary@ua.pt (D.F.R. Cleary) & gomesncm@ua.pt (N.…
Supplementary table 3.6 Boruta results with Heat as the response variable and bacterial ASVs as predictive variables.
	meanImp	medianImp	minImp	maxImp	normHits	decision
OTU_1739	10.3418	11.9891	2.77774	15.3311	0.94	Confirmed
OTU_8	8.63354	9.53821	2.39538	12.803	0.88	Confirmed
OTU_29	7.88569	9.20539	0.683969	11.8463	0.76	Confirmed
OTU_180	1.48205	1.72613	-0.317808	3.05036	0	Rejected
OTU_25	1.34667	1.39388	0.260587	2.77343	0	Rejected
OTU_322	1.25836	1.09492	0.258036	2.59147	0	Rejected
OTU_71	0.725074	0.771523	-1.02915	2.42711	0	Rejected
OTU_118	0.609372	0.980576	-2.06875	1.68532	0	Rejected
OTU_58	0.431931	0.411895	-1.06002	1.679	0	Rejected
OTU_1889	0.415636	0.526591	-1.90679	2.36969	0.02	Rejected
OTU_319	0.376157	0.765398	-2.47587	1.75348	0	Rejected
OTU_3	0.361481	0.38367	-0.996372	2.62793	0	Rejected
OTU_83	0.315147	0.710812	-1.60571	1.33627	0	Rejected
OTU_1640	0.274583	0.266277	-2.7157	2.45826	0	Rejected
OTU_72	0.23606	0	-1.001	1.66602	0	Rejected
OTU_2	0.0640961	-0.0901399	-1.59228	1.78021	0	Rejected
OTU_56	0.0575546	-0.0816542	-1.30486	2.05776	0	Rejected
OTU_77	0	0	0	0	0	Rejected
OTU_28	-0.0217482	0.3685	-1.87339	1.53453	0	Rejected
OTU_54	-0.0369124	-0.121266	-2.36151	1.24868	0	Rejected
OTU_81	-0.0378458	-0.300109	-1.78562	1.74427	0	Rejected
OTU_9	-0.198782	-0.410327	-1.74164	1.32936	0	Rejected
OTU_205	-0.280809	-0.236534	-2.24653	2.53749	0	Rejected
OTU_259	-0.304527	-0.0847173	-2.2032	1.67925	0	Rejected
OTU_27	-0.326023	-0.0988859	-2.18277	1.11284	0	Rejected
OTU_14	-0.33822	-0.561289	-1.84511	1.90284	0	Rejected
OTU_910	-0.393658	-0.368865	-1.64201	1.001	0	Rejected
OTU_82	-0.400842	-0.412098	-2.16077	0.936101	0	Rejected
OTU_32	-0.40919	-0.428659	-2.30262	2.18468	0	Rejected
OTU_1067	-0.426776	-0.311927	-2.23408	1.29565	0	Rejected
OTU_156	-0.44906	-0.612723	-1.91739	1.98097	0	Rejected
OTU_1423	-0.464447	-0.648674	-1.68816	1.001	0	Rejected
OTU_431	-0.466378	-0.463078	-1.95242	1.51736	0	Rejected
OTU_1680	-0.479546	-0.731956	-2.45796	1.77916	0	Rejected
OTU_78	-0.491062	-0.635462	-1.57525	1.22869	0	Rejected
OTU_616	-0.496179	-0.395518	-2.49224	1.0769	0	Rejected
OTU_113	-0.513289	-0.687097	-2.1261	0.898213	0	Rejected
OTU_153	-0.529748	-0.806749	-2.3683	1.94764	0	Rejected
OTU_112	-0.552971	-0.351583	-2.11753	0.282503	0	Rejected
OTU_234	-0.56474	-0.808433	-2.52146	1.15601	0	Rejected
OTU_92	-0.567741	-0.582465	-2.64019	1.51804	0	Rejected
OTU_6	-0.573986	-0.766957	-1.40722	1.08382	0	Rejected
OTU_40	-0.581919	-0.741345	-2.19983	1.19996	0	Rejected
OTU_114	-0.582228	-0.379433	-2.51063	1.70022	0	Rejected
OTU_191	-0.597982	-0.781907	-1.90629	1.73381	0	Rejected
OTU_48	-0.611669	-0.532388	-2.23459	0.654934	0	Rejected
OTU_110	-0.669807	-0.582741	-2.27912	1.38352	0	Rejected
OTU_1	-0.728648	-0.902084	-2.1992	0.738325	0	Rejected
OTU_865	-0.748703	-0.628074	-2.00287	0.497311	0	Rejected
OTU_45	-0.78634	-0.912893	-1.99745	0.756121	0	Rejected
OTU_320	-0.821574	-0.873665	-1.82804	0.729766	0	Rejected
OTU_421	-0.862445	-0.741787	-2.10159	1.39163	0	Rejected
OTU_88	-0.874213	-0.654645	-2.78909	0.190514	0	Rejected
OTU_342	-0.877067	-1.26812	-1.65688	1.31927	0	Rejected
OTU_26	-0.985519	-0.973263	-2.35048	0.548519	0	Rejected
OTU_4	-1.0261	-1.27612	-2.1927	0.140141	0	Rejected
OTU_639	-1.09239	-1.41214	-2.32868	1.001	0	Rejected
OTU_277	-1.26623	-1.57769	-2.0868	0.0526537	0	Rejected
