# Supplementary material for: Impacts of humic substances, elevated temperature, and UVB radiation on bacterial communities of the marine sponge Chondrilla sp
Source: FEMS Microbiol Ecol. 2024 Feb 16;100(3):fiae022. doi: 10.1093/femsec/fiae022 (PMC10939426; doi:10.1093/femsec/fiae022)
Supplement: fiae022_Supplemental_Files [file fiae022_supplemental_files.zip › Supp_data table_8_REVISED_Most_ab_asvtable_BLAST.xlsx]

## Sheet: Supp_table_4_Most_ab_asvtable_B
Impacts of humic substances, elevated temperature and UVB on the bacterial communities of the marine sponge Chondrilla sp. T.M. Stuij*, D.F.R. Cleary*, R.J.M. Rocha, A.R.M. Polonia, D.A.M. Silva, A. Louvado, N.J. de Voogd, N.C.M. Gomes* Published in: FEMS microbiology ecology *Corresponding authors: email addresses: tamarastuij@ua.pt (T.M. Stuij), cleary@ua.pt (D.F.R. Cleary) & gomesncm@ua.pt (N.…																				subject acc.ver	% identity	alignment length	mismatches	gap opens	query start	query end	sequence start	sequence end	evalue	bit score
Supplementary table 4 Relative abundances and standard deviation of the most abundant and significant predictor ASVs grouped per treatment, representative sequences, and BLAST results.																				MH045537.1	99.751	402	1	0	1	402	4	405	0	737
Category	ASV	Control	UVB	Heat	UVB + Heat	HS	UVB + HS	Heat + HS	UVB + Heat + HS	Domain	Phylum	Class	Order	Family	Genus	rep_seq	Blast hit	Source	KJ008101.1	98.75	400	5	0	1	400	246	645	0	712
Abundant	1	32.79 ± 3.91	31.5 ± 2.55	33.27 ± 2.85	33.17 ± 2.92	31.02 ± 2.57	30.96 ± 1.62	31.92 ± 2.53	32.06 ± 3.32	Bacteria	Cyanobacteria	Cyanobacteriia	Synechococcales	Cyanobiaceae	[Synechococcus]_spongiarum_group	GGAATTTTCCGCAATGGGCGAAAGCCTGACGGAGCAACGCCGCGTGAGGGATGAAGGCCTTTGGGCTGTAAACCTCTTTTCTCAAGGAAGAAGATCTGACGGTACTTGAGGAATAAGCCACGGCTAATTCCGTGCCAGCAGCCGCGGTAATACGGGAGTGGCAAGCGTTATCCGGAATTATTGGGCGTAAAGCGTCCGCAGGCGGCCGTTTAAGTCTGTTGTTAAATCGTGGAGCTCAACTCCATCACGGCAATGGAAACTGTTCGGCTTGAGTATGGTAGGGGCAGAGGGAATTTCCGGTGTAGCGGTGAAATGCGTAGATATCGGGAAGAACACCAGTGGCGAAAGCGCTCTGCTGGGCCATTACTGACGCTCATGGACGAAAGCCAGGGGAGCGAA…	Uncultured bacterium isolate DGGE gel band D13 16S ribosomal RNA gene, partial sequence	The core microbiota of a Haliclona sp. sponge	JQ370430.2	92.272	427	30	3	1	426	352	776	9.89e-168	603
Abundant	4	10.49 ± 2.53	9.39 ± 2.2	10.08 ± 1.48	11.27 ± 0.9	10.76 ± 1.1	9.29 ± 0.57	8.79 ± 2.8	9.65 ± 0.47	Bacteria	Proteobacteria	Alphaproteobacteria	Rhodobacterales	Rhodobacteraceae	Albidovulum	GGAATTTTGGACAATGGGGGCAACCCTGATCCAGCCATGCCGCGTGAGTGAAGAAGGCCCTAGGGTTGTAAAGCTCTTTCAACGGTGAAGATAATGACGGTAACCGTAGAAGAAGCCCCGGCTAACTCCGTGCCAGCAGCCGCGGTAATACGGAGGGGGCTAGCGTTGTTCGGAATTACTGGGCGTAAAGCGCGCGTAGGCGGATCGGTAAGTCAGGGGTGAAATCCCGGAGCTCAACTCCGGAACTGCCCTTGATACTGCCGGTCTTGAGTTCTGGAGAGGTGAGTGGAATTCCGAGTGTAGAGGTGAAATTCGTAGATATTCGGAGGAACACCAGTGGCGAAGGCGGCTCACTGGCCAGACACTGACGCTGAGGTGCGAAAGCGTGGGGAGCAAACAG	Uncultured bacterium clone XSNA55 16S ribosomal RNA gene, partial sequence	Sponge Terpios hoshinota	HQ271436.1	96.471	425	15	0	1	425	304	728	0	702
Abundant:HS	6	9.96 ± 0.39	8.84 ± 0.68	9 ± 0.62	9.79 ± 0.5	7.94 ± 0.4	8.38 ± 1	8.56 ± 1.03	8.1 ± 0.84	Bacteria	Proteobacteria	Gammaproteobacteria	HOC36	HOC36	HOC36	GGAATATTGGACAATGGGCGCAAGCCTGATCCAGCAATGCCGCGTGTGTGAATGACGGCCTGCGGGTTGTAAAGCACTTTCGGCGGGGAAGAAGGACAGGCGGTTAATACCCGCTTGTATTGACGTTACCTGCAAAAGAAGCACCGGCTAACTCCGTGCCAGCAGCCGCGGTAATACGGAGGGTGCGAGCGTTAATCGGAATTACTGGGCGTAAAGCGCACGTAGGCGGTCTGATAAGTCGGATGTGAAATCCCCGGGCTCAACCCGGGAACTGCATTCGATACTGTCAGACTAGAGTATGGCAGAGGACAGTGGAATTCCCGGTGTAGCGGTGAAATGCGTAGATATCGGGAGGAACACCAGTGGCGAAGGCGGCTGTCTGGGCCAATACTGACGCTG…	Uncultured bacterium clone MD06d3_8372 16S ribosomal RNA gene, partial sequence	FACE soil sample	KT976560.1	94.379	427	22	2	1	426	4	429	0	654
Abundant:HS:Heat	8	6.46 ± 0.13	6.38 ± 0.7	8.22 ± 1.31	7 ± 0.32	6.18 ± 0.09	5.65 ± 0.92	6.81 ± 1.14	6.14 ± 1.57	Bacteria	Proteobacteria	Gammaproteobacteria	Oceanospirillales	Pseudohongiellaceae	Pseudohongiella	GGAATATTGGACAATGGGGGCAACCCTGATCCAGCCATGCCGCGTGTGTGAAGAAGGCCTTCGGGTTGTAAAGCACTTTCAGCAGGGAGGAAGGCTGTCAGGCTAATACCCTGACAGATTGACGTTACCTGCAGAAGCAGCACCGGCTAACTCCGTGCCAGCAGCCGCGGTAATACGGAGGGTGCGAGCGTTAATCGGAATTACTGGGCGTAAAGCGCACGTAGGCGGCTTGCTAAGTGAGATGTGAAAGCCCCGGGCTTAACCTGGGAACTGCATCTCATACTGGCAGGCTAGAGTACGGTAGAGGGGGGTAGAATTCCACGTGTAGCGGTGAAATGCGTAGAGATGTGGAGGAATACCAGTGGCGAAGGCGGCCCCCTGGATCGATACTGACGCTGA…	Uncultured Marinobacter sp. clone 1-13 16S ribosomal RNA gene, partial sequence	seaweed bed water samples from China	JN126217.1	93.662	426	27	0	1	426	365	790	2.71e-178	638
Abundant	14	4.79 ± 0.77	4.27 ± 0.5	3.82 ± 0.31	4.08 ± 1.1	3.61 ± 0.76	4.58 ± 0.83	4.17 ± 1	3.96 ± 1.01	Bacteria	Acidobacteriota	Vicinamibacteria	Subgroup_9	Subgroup_9	Subgroup_9	GGAATTTTCGTCAATGGGGGAAACCCTGAACGAGCAACGCCGCGTGGAGGACGACGACTTTCGGGTTGTAAACTCCTGTCAGATGGGACGAAACCTGTCAGGGCGAATACCCTTGGCAGTTGACGGTACCACACAAGGAAGCCCCGGCTAACTTCGTGCCAGCAGCCGCGGTAATACGAGGGGGGCAAGCGTTGTTCGGAATTACTGGGCGTAAAGGGCGCGTAGGCGGTCCCGCAAGTCTTCCGTGAAATCCCACGGCTCAACCGTGGAATTGCGAGAGAAACTGTGGGACTTGAGTCCGGGAGGGGGGAGTAGAATTCCCAGTGTAGCGGTGAAATGCGCAGATATTGGGAGGAATACCGGAGGCGAAGGCGTCTCCCTGGACCGGTACTGACGCTG…	Uncultured prokaryote clone New.CleanUp.ReferenceOTU163740 16S ribosomal RNA gene, partial sequence	endolithic community of Mono Island, Puerto Rico	MK588894.1	100	400	0	0	1	400	322	721	0	739
																	Uncultured bacterium isolate DGGE gel band VG_EF_A44 16S ribosomal RNA gene, partial sequence	adult sponge material Ectyoplasia ferox, Key Largo, Florida	MH807592.1	100	400	0	0	1	400	203	602	0	739
Abundant	25	0.42 ± 0.22	0.33 ± 0.05	1.13 ± 0.16	0.34 ± 0.18	0.5 ± 0.24	0.56 ± 0.13	0.53 ± 0.13	0.88 ± 0.44	Bacteria	Proteobacteria	Alphaproteobacteria	Rhodobacterales	Rhodobacteraceae	Ruegeria	GGAATCTTGGACAATGGGGGCAACCCTGATCCAGCCATGCCGCGTGAGTGATGAAGGCCCTAGGGTCGTAAAGCTCTTTCGCCTGTGAAGATAATGACGGTAGCAGGTAAAGAAACCCCGGCTAACTCCGTGCCAGCAGCCGCGGTAATACGGAGGGGGTTAGCGTTGTTCGGAATTACTGGGCGTAAAGCGCACGTAGGCGGATCGGAAAGTTGGGGGTGAAATCCCGGGGCTCAACCCCGGAACTGCCTCCAAAACTATCGGTCTAGAGTTCGAGAGAGGTGAGTGGAATTCCGAGTGTAGAGGTGAAATTCGTAGATATTCGGAGGAACACCAGTGGCGAAGGCGGCTCACTGGCTCGATACTGACGCTGAGGTGCGAAAGTGTGGGGAGCAAACAG	Uncultured Rhodobacterales bacterium clone OTU7 16S ribosomal RNA gene, partial sequence	gut microbiome of Litopenaeus vannamei	MT464845.1	94.614	427	21	2	1	426	4	429	0	660
																	Ruegeria sp. strain TOK22 16S ribosomal RNA gene, partial sequence	Ruegeria sp. Strains Isolated from the Reef-Building Coral Galaxea fascicularis Inhibit Growth of the Temperature-Dependent Pathogen Vibrio coralliilyticus	DQ661820.1	99.5	400	2	0	1	400	21	420	0	728
Abundant:HS	26	2.85 ± 0.63	3.34 ± 0.78	2.89 ± 0.58	3.03 ± 0.48	3.93 ± 0.36	3.6 ± 0.57	3.63 ± 0.16	3.71 ± 0.73	Bacteria	Gemmatimonadota	BD2-11_terrestrial_group	BD2-11_terrestrial_group	BD2-11_terrestrial_group	BD2-11_terrestrial_group	GGAATATTGCGCAATGGTCGAAAGATTGACGCAGCGACGCCGCGTGTGGGAGGAAGCCTTTCGGGGTGTAAACCACTGTCAGATAGGAAGAACAGCGCGCACCTCAAAAGGGTGCGTGTTTGACGGTACTATCAGAGGAAGCGCCGGCTAACTCCGTGCCAGCAGCCGCGGTAAGACGGAGGGCGCAAGCGTTGTTCGGAATTACTGGGCGTAAAGCGCGGGCAGGTGGTCCATTAAGTCTTCTGTGAAACTTCGAGGCTCAACCTCGAACATGCGTAAGATACTGATGGACTAGAGACCGGTAGAGGCTAGTGGAATTCCTGGTGTAGCGGTGGAATGTGTAGATATCAGGAAGAACACCGGTGGCGAAGGCGGCTAGCTGGGCCGGGTCTGACACTC…	Uncultured Gemmatimonadetes bacterium clone OTU_94 16S ribosomal RNA gene, partial sequence	Xestospongia muta from waters off terengganu, South China Sea	JN655443.1	98.826	426	5	0	1	426	351	776	0	760
Abundant	27	2.77 ± 0.66	3.18 ± 0.48	2.93 ± 0.21	3.08 ± 0.35	3.56 ± 0.66	3.5 ± 0.62	3.43 ± 0.43	2.76 ± 0.41	Bacteria	Proteobacteria	Alphaproteobacteria	Rhodobacterales	Rhodobacteraceae	Unassigned	GGAATCTTAGACAATGGGGGAAACCCTGATCTAGCCATGCCGCGTGAGTGAGGAAGGCCCTAGGGTCGTAAAGCTCTTTCGCCAGGGAAGATAATGACGGTACCTGGTAAAGAAACCCCGGCTAACTCCGTGCCAGCAGCCGCGGTAATACGGAGGGGGTTAGCGTTGTTCGGAATTACTGGGCGTAAAGCGCACGTAGGCGGGCTGGAAAGTTGGGGGTGAAATCCCGGGGCTCAACCCCGGAACTGCCTCCAAAACTCCCAGCCTTGAGTTCGAGAGAGGTGAGTGGAATTCCGAGTGTAGAGGTGAAATTCGCAGATATTCGGAGGAACACCAGCGGCGAAGGCGGCTCACTGGCTCGATACTGACGCTGAGGTGCGAAAGTGTGGGGAGCAAACAG	Uncultured bacterium isolate DGGE gel band F30-2 16S ribosomal RNA gene, partial sequence	larva marine sponge Ircinia felix	CP017718.1	100	400	0	0	1	400	2305401	2305002	0	739
Abundant:HS	28	3.09 ± 0.37	2.94 ± 0.38	3.28 ± 0.36	3.36 ± 0.24	2.38 ± 0.47	2.65 ± 0.25	2.66 ± 0.33	2.53 ± 0.33	Bacteria	Proteobacteria	Gammaproteobacteria	Steroidobacterales	Woeseiaceae	JTB255_marine_benthic_group	GGAATATTGGACAATGGGCGAAAGCCTGATCCAGCAATGCCGCGTGTGTGAAGAAGGCCTGCGGGTTGTAAAGCACTTTCAGCAGGGAAGAAACGCCGGGGACCAATACTCCCGCGGCACTGACGTTACCTGCACAAGAAGCACCGGCTAACTCCGTGCCAGCAGCCGCGGTAATACGGAGGGTGCGAGCGTTAATCGGAATTACTGGGCGTAAAGCGCGCGCAGGCGGTCGAGCAAGTCGGATGTGAAATCCCCGGGCTTAACCTGGGAATTGCATTCGATACTGCCCGACTAGAGTATGGGAGAGGGAAGCGGAATCTCCGGTGTAGCGGTGAAATGCGTAGAGATCGGAGGGAACACCAGTGGCGAAGGCGGCTTCCTGGCCCAATACTGACGCTC…	Uncultured bacterium clone TV10-3-2_C22 16S ribosomal RNA gene, partial sequence	marine sponge Ircinia variabilis, mediterranean	MH045535.1	100	402	0	0	1	402	269	670	0	743
HS:Heat	29	0 ± 0	0 ± 0	0 ± 0	0 ± 0	0.01 ± 0.02	0 ± 0	0.16 ± 0.22	0.04 ± 0.03	Bacteria	Proteobacteria	Alphaproteobacteria	Caulobacterales	Hyphomonadaceae	uncultured	GGAATATTGCACAATGGGCGCAAGCCTGATGCAGCCATGCCGCGTGAATGATGAAGGCCTTAGGGTTGTAAAATTCTTTCGCCAGGGATGATAATGACAGTACCTGGTAAAGAAGCCCCGGCTAACTTCGTGCCAGCAGCCGCGGTAATACGAAGGGGGCTAGCGTTGTTCGGAATTACTGGGCGTAAAGCGCACGTAGGCGGACTTTTAAGTCAGATGTGAAATCCCGAGGCTCAACCTCGGAACTGCATTTGAAACTGGGAGTCTAGAGATCAGGAGAGGTTAGCGGAATACCGAGTGTAGAGGTGAAATTCGTAGATATTCGGTGGAACACCAGTGGCGAAGGCGGCTAACTGGACTGATACTGACGCTGAGGTGCGAAAGTGTGGGGAGCAAACAG	Hyphomonas sp. Mor2, partial genome	non-axenic unialgal culture; shallow tropical waters, normally from coral reef substrate, pacific ocean	MT464529.1	100	401	0	0	1	401	4	404	0	741
Abundant	32	3.11 ± 0.32	2.81 ± 0.61	3.28 ± 0.64	3.41 ± 0.38	3.19 ± 0.39	3.12 ± 0.29	3.19 ± 0.2	3.4 ± 0.62	Bacteria	Cyanobacteria	Cyanobacteriia	Synechococcales	Cyanobiaceae	[Synechococcus]_spongiarum_group	GGAATTTTCCGCAATGGGCGAAAGCCTGACGGAGCAACGCCGCGTGAGGGATGGAGGCCTTTGGGCTGTAAACCTCTTTTCTCAAGGAAGAAGATCTGACGGTACTTGAGGAATAAGCCACGGCTAATTCCGTGCCAGCAGCCGCGGTAATACGGGAGTGGCAAGCGTTATCCGGAATTATTGGGCGTAAAGCGTCCGCAGGCGGCCGTTTAAGTCTGTTGTTAAATCGTGGAGCTCAACTCCATCACGGCAATGGAAACTGTTCGGCTTGAGTATGGTAGGGGCAGAGGGAATTTCCGGTGTAGCGGTGAAATGCGTAGATATCGGGAAGAACACCAGTGGCAAAAGCGCTCTGCTGGGCCATTACTGACGCTCATGGACGAAAGCCAGGGGAGCGAA…	Uncultured bacterium clone K2 16S ribosomal RNA gene, partial sequence	marine sponge Haliclona sp.	MT464845.1	94.601	426	23	0	1	426	4	429	0	660
Abundant	40	2.01 ± 0.37	2.5 ± 0.46	1.81 ± 0.6	2.14 ± 0.32	2.13 ± 0.55	2.44 ± 0.71	2.56 ± 0.61	2.43 ± 0.46	Bacteria	Actinobacteriota	Acidimicrobiia	Microtrichales	Microtrichaceae	Sva0996_marine_group	GGAATATTGCGCAATGGGCGAAAGCCTGACGCAGCGACGCCGCGTGGGGGAAGAAGGCCTTCGGGTCGTAAACCCCTTTCAGCAGGGACGAAATTGACGGTACCTGCAGAAGAAGCGCCGGCCAACTACGTGCCAGCAGCCGCGGTAATACGTAGGGCGCAAGCGTTGTCCGGATTCATTGGGCGTAAAGGGCTCGTAGGCGGTTTGGTAAGTCGGGTGTGAAAACTCAGGGCTCAACTCTGAGACGCCACTCGATACTGCCATGACTAGAGTCCGGTAGGGGAGTGTAGAATTCCTGGTGTAGCGGTGAAATGCGCAGATATCAGGAGGAATACCGATAGCGAAGGCAGCACTCTGGGCCGGTACTGACGCTGAGGAGCGAAAGCGTGGGGAGCAAAC…	Uncultured Acidimicrobiales bacterium clone OTU_2 16S ribosomal RNA gene, partial sequence	tropical marine spoge Aaptos Aaptos, South China Sea	JQ612352.1	99.25	400	3	0	1	400	337	736	0	723
Abundant:HS	45	1.71 ± 0.58	1.94 ± 0.61	1.47 ± 0.13	1.67 ± 0.55	2.36 ± 0.37	2.65 ± 0.65	2.07 ± 0.78	2.34 ± 0.2	Bacteria	Gemmatimonadota	BD2-11_terrestrial_group	BD2-11_terrestrial_group	BD2-11_terrestrial_group	BD2-11_terrestrial_group	GGAATATTGCGCAATGGTCGAAAGATTGACGCAGCGACGCCGCGTGTGGGAGGAAGCCTTTCGGGGTGTAAACCACTGTCAGATAGGAAGAACAGCGCGCACCTCAACAGGGTGCGTGTTTGACGGTACTATCAGAGGAAGCGCCGGCTAACTCCGTGCCAGCAGCCGCGGTAAGACGGAGGGCGCAAGCGTTGTTCGGAATTACTGGGCGTAAAGCGCGGGCAGGTGGTCCATTAAGTCTTCTGTGAAACTTCGAGGCTCAACCTCGAACATGCGTAAGATACTGATGGACTAGAGACCGGTAGAGGCTAGTGGAATTCCTGGTGTAGCGGTGGAATGTGTAGATATCAGGAAGAACACCGGTGGCGAAGGCGGCTAGCTGGGCCGGGTCTGACACTC…	Uncultured Gemmatimonadetes bacterium clone OTU_94 16S ribosomal RNA gene, partial sequence	tropical marine spong Xestospongia muta, South China Sea	MT464586.1	99.002	401	4	0	1	401	4	404	0	719
Abundant	48	1.74 ± 0.43	2.02 ± 0.86	1 ± 0.67	1.56 ± 0.5	2.42 ± 0.99	1.75 ± 0.75	1.99 ± 0.42	1.79 ± 0.77	Bacteria	Acidobacteriota	Acidobacteriae	PAUC26f	PAUC26f	PAUC26f	GGAATCTTGGACAATGGGGGAAACCCTGATCCAGCGACGCCGCGTGATCGATGAAGGCCTTCGGGTCGTAAAGATCTTTCAGCGGGGACTATGATGAAGGTACCCGCAGAAGCAGGAGCGGCTAACTACGTGCCAGCAGCCGCGGTAATACGTAGGCTCCAAGCGTTGTTCGGAATTACTGGGCGTAAAGCGAGTGTAGGCGGTCCGCCAAGTCGATTGTGAAATCTCCCGGCTCAACTGGGAGGGTGCGGTCGATACTGGCGGGCTAGAGTACGGAAGAGGAAGGTAGAATTCCTGGTGTAGCGGTGGAATGCGTAGATATCAGGAGGAATACCGGTGGTGAAGACGGCCTTCTGGACCGTAACTGACGCTGAGACTCGAAAGCGTGGGGAGCAAACAG	Uncultured bacterium clone GBc059 16S ribosomal RNA gene, partial sequence	Marine sponge Geodia barretti, Norway	AM259923.1	98.01	402	8	0	1	402	348	749	0	699
Abundant	54	1.92 ± 0.64	1.61 ± 0.25	1.25 ± 0.53	1.57 ± 0.59	1.5 ± 0.52	1.31 ± 0.27	1.2 ± 0.31	1.09 ± 0.36	Bacteria	Chloroflexi	Dehalococcoidia	SAR202_clade	SAR202_clade	SAR202_clade	GGAATCTTGCGCAATGGGCGAAAGCCTGACGCAGCGACACCGCGTGGGGGATGAAGGCTTTCGAGTTGTAAACCCCTTTTCCCGGGGATGAGAAAGGACAGTACCCGGGGAATAAGGTTCGGCTAACTACGTGCCAGCAGCCGCGGTAATACGTAGGAACCGAGCGTTGTCCGGATTTACTGGGCGTAAAGTGCGCGTAGGCGGTCTGTTAAGTCTCATGTGAAATCTCCCGGCTCAACTGGGAGCGGCCATGGGATACTGGCAGACTGGAGTGCAGTAGAGGAGAGCGGAATTCCCGGAGTAGTGGTGGAATGCGTAGATACCGGGAGGAACACCAGAGGCGAAGGCGGCTCTCTGGGCTGTAACTGACGCTGAGGCGCGAAAGCGTGGGTAGCAAAC…	Uncultured Chloroflexi bacterium clone OTU_292 16S ribosomal RNA gene, partial sequence	tropical marine spoge Aaptos Aaptos, South China Sea	FJ203570.1	99.75	400	1	0	1	400	301	700	0	734
Abundant:HS	56	0.87 ± 0.15	1.05 ± 0.34	0.64 ± 0.13	0.79 ± 0.14	1.98 ± 0.28	2.21 ± 0.35	2.38 ± 0.51	1.96 ± 0.73	Bacteria	Chloroflexi	Dehalococcoidia	SAR202_clade	SAR202_clade	SAR202_clade	GGAATCTTGCGCAATGGGCGAAAGCCTGACGCAGCGACGCCGCGTGGGGGAAGAAGGCCTGCGGGTTGTAAACCCCTTTTCTCGGGGAAGAAGATCTGACGGTACCCGAGGAATAAGCCTCGGCTAACTACGTGCCAGCAGCCGCGGTAATACGTAGGAGGCTAGCGTTGTCCGGATTCACTGGGCGTAAAGGGAGAGCAGGTGGCTGGGTTAGTCCGTGGTGCAAGCTCCAGGCTTAACTTGGAGAGGTCTGCGGATACTGCCCGGCTTGAGGGCGGTAGAGGAGCGTGGAATTCCTGGTGTAGTGGTGAAATGCGTAGATATCAGGAGGAACACCGGTGGCGAAAGCGACGCTCTGGGCCGTCCCTGACACTCAGGCTCGAAAGCGTGGGGAGCGAA…	Uncultured Thermomicrobium sp. partial 16S rRNA gene, clone CN72	Marine sponge Chondrilla nucula, Adriatic Sea	FJ900556.1	98.118	425	8	0	1	425	338	762	0	741
Abundant	58	1.05 ± 0.33	1.58 ± 0.42	0.95 ± 0.44	0.84 ± 0.52	1.22 ± 0.61	1.45 ± 0.52	1.18 ± 0.82	2.25 ± 0.58	Bacteria	Proteobacteria	Alphaproteobacteria	Rhizobiales	Rhizobiaceae	Unassigned	GGAATATTGGACAATGGGCGCAAGCCTGATCCAGCCATGCCGCGTGAGTGATGAAGGCCCTAGGGTTGTAAAGCTCTTTCAACGGTGAAGATAATGACGGTAACCGTAGAAGAAGCCCCGGCTAACTTCGTGCCAGCAGCCGCGGTAATACGAAGGGGGCTAGCGTTGTTCGGAATTACTGGGCGTAAAGCGCACGTAGGCGGACTTTTAAGTCAGGGGTGAAATCCCGGGGCTCAACCCCGGAACTGCCTTTGATACTGGAAGTCTGGAGTTCGAGAGAGGTGAGTGGAATTCCGAGTGTAGAGGTGAAATTCGTAGATATTCGGAGGAACACCAGTGGCGAAGGCGGCTCACTGGCTCGATACTGACGCTGAGGTGCGAAAGCGTGGGGAGCAAACAG	Uncultured bacterium clone SHFH643 16S ribosomal RNA gene, partial sequence	Montastraea faveolata - healthy tissue, Caribbean	MG876433.1	97.412	425	11	0	1	425	4	428	0	725
Abundant:HS	71	0.81 ± 0.25	1.02 ± 0.41	0.88 ± 0.55	0.45 ± 0.28	1.53 ± 0.44	2.07 ± 0.5	1.27 ± 1.02	1.59 ± 0.71	Bacteria	Proteobacteria	Gammaproteobacteria	Oceanospirillales	Pseudohongiellaceae	Pseudohongiella	GGAATATTGGACAATGGGGGAAACCCTGATCCAGCCATGCCGCGTGTGTGAAGAAGGCTTTCGGGTTGTAAAGCACTTTCAGTAGTGAGGAAGGGATCCAGGCGAATACCCCGGATTCTTGACGTTAGCTACAGAAGCAGCACCGGCTAACTCCGTGCCAGCAGCCGCGGTAATACGGAGGGTGCGAGCGTTAATCGGAATTACTGGGCGTAAAGCGCGCGTAGGCGGTTTGGTAAGTCGGATGTGAAAGCCCAGGGCTTAACCTTGGAACTGCATCCGATACTGCCAGACTAGAGTATGGTAGAGGGGGGTAGAATTCCACGTGTAGCGGTGAAATGCGTAGAGATGTGGAGGAATACCGGTGGCGAAGGCGGCCCCCTGGATCAATACTGACGCTGA…	Uncultured bacterium clone AncE18 16S ribosomal RNA gene, partial sequence	Marine sponge Ancorina alata, New Zealand	JX280326.1	98.588	425	6	0	1	425	346	770	0	752
HS	81	0.08 ± 0.02	0.1 ± 0.05	0.1 ± 0.08	0.04 ± 0.02	0.05 ± 0.02	0.03 ± 0.02	0 ± 0	0.03 ± 0.02	Bacteria	Verrucomicrobiota	Chlamydiae	Chlamydiales	Simkaniaceae	Unassigned	AGAATCATTCGCAATGGGCGCAAGCCTGACGATGCGACGCCGTGTGGACGATGAAGGCCTTCGGGTTGTAAAGTCCTTTCGCCAGGGAACAAGAGAGAGTGACTAATAATCGCTCAATTTGAGCGTACCTGGTAAAGAAGCACCGGCTAACTCCGTGCCAGCAGCTGCGGTAATACGGAGGGTGCAAGCATTAATCGGATTTATTGGGTGTAAAGAGCGTGTAGGCGGGTGAGCAAGTCAGATGTGAAATTCCGGAACTCAACTCCGGAGCTGCATTTGAAACTACTTATCTTGAGGGTAGACGGAGAAAACGGAATTCCACGTGTAGCGGTGAAATGCGTAGATATGTGGAAGAACACCGGTGGCGAAAGCGGTTTTCTAGTTTATTCCTGACGCTGA…	Uncultured bacterium clone 6E_1104_6359_20879 16S ribosomal RNA gene, partial sequence	bacterioplankton community oxygen minimum zone of the tropical mexican pacific	JX280326.1	98.353	425	7	0	1	425	346	770	0	747
Abundant:HS	82	0.85 ± 0.12	0.85 ± 0.14	0.71 ± 0.22	0.64 ± 0.28	0.97 ± 0.11	1.28 ± 0.5	1.03 ± 0.11	1.19 ± 0.32	Bacteria	Proteobacteria	Gammaproteobacteria	KI89A_clade	KI89A_clade	KI89A_clade	GGAATCTTGGGCAATGGGCGCAAGCCTGACCCAGCCATGCCGCGTGTGTGAAGAAGGCCTTCGGGTTGTAAAGCACTTTCAGTGGTGAAGAAAAGCCAGCGGTTAATAGCCGCGGGTCTTGACGTTAACCAAAGAAGAAGCACCGGCTAACTCCGTGCCAGCAGCCGCGGTAATACGGAGGGTGCGAACGTTAATCGGAATTACTGGGCGTAAAGCGCGCGTAGGCGGTTCGGTAAGTGGGATGTGAAAGCCCCGGGCTTAACCTGGGAATTGCATTTCAAACTGCCGGACTCGAGTATGGTAGAGGGAGGTAGAATTTCCTGTGTAGCGGTGGAATGCGTAGATATAGGAAGGAATACCAATGGCGAAGGCAGCCTCCTGGACCAATACTGACGCTGA…	Uncultured bacterium clone BA26-C27-seq 16S ribosomal RNA gene, partial sequence	marine sponge Ircinia strobilina, Bahamas	HE985133.1	99.531	426	2	0	1	426	368	793	0	776
Abundant	83	0.71 ± 0.25	1.21 ± 0.25	0.51 ± 0.35	0.86 ± 0.08	1.28 ± 0.61	0.99 ± 0.5	0.94 ± 0.11	0.98 ± 0.36	Bacteria	Proteobacteria	Gammaproteobacteria	KI89A_clade	KI89A_clade	KI89A_clade	GGAATCTTGGGCAATGGGCGCAAGCCTGACCCAGCCATGCCGCGTGTGTGAAGAAGGCCTTCGGGTTGTAAAGCACTTTCAGTGGTGAAGAAAAGCCAGCGGTTAATAGCCGCGGGTCTTGACGTTAACCAAAGAAGAAGCACCGGCTAACTCCGTGCCAGCAGCCGCGGTAATACGGAGGGTGCGAACGTTAATCGGAATTACTGGGCGTAAAGCGCGCGTAGGCGGTTCGGTAAGTGGGATGTGAAAGCCCCGGGCTTAACCTGGGAATTGCATTTCAAACTGCCGGACTTGAGTATGGTAGAGGGAGGTAGAATTTCCTGTGTAGCGGTGGAATGCGTAGATATAGGAAGGAATACCAATGGCGAAGGCAGCCTCCTGGACCAATACTGACGCTGA…	Uncultured bacterium clone BA26-C27-seq 16S ribosomal RNA gene, partial sequence	marine sponge Ircinia strobilina, Bahamas	KM389600.1	98.054	411	8	0	1	411	352	762	0	715
Abundant	88	0.75 ± 0.48	0.87 ± 0.36	0.74 ± 0.39	0.92 ± 0.45	1.09 ± 0.02	0.86 ± 0.27	1.09 ± 0.58	1.01 ± 0.45	Bacteria	Acidobacteriota	Thermoanaerobaculia	Thermoanaerobaculales	Thermoanaerobaculaceae	Subgroup_10	GGGATATTGCGCAATGGGCGAAAGCCTGACGCAGCAACGCCGCGTGAAGGATGAAGGCCTTCGGGTCGTAAACTTCTGTCAGGCGGGAAGAACGAGCGGCGGTGAATACCCGCCGTCTCTTGACGGTACCGCCGGAGGAAGCCCCGGCTAACTCCGTGCCAGCAGCCGCGGTAATACGGAGGGGGCAAGCGTTATTCGGAATTATTGGGCGTAAAGGGCGTGTAGGCGGCTTGATAAGCCAAAGGTGAAATCCCTCAGCTCAACTGAGGAACTGCCTTTGGAACTGTCTAGCTAGAGGCCAGGAGAGGGTAGCGGAATTCCCAGTGTAGCGGTGAAATGCGTAGATATTGGGAGGAACACCAGTGGCGAAGGCGGCTACCTGGACTGGTACTGACGCTG…	Uncultured bacterium partial 16S rRNA gene, clone A35/GW950	Marine sponge Astrosclera willeyana, Great barrier Reef, Australia	JN596607.1	99.501	401	2	0	1	401	307	707	0	730
Abundant:HS	92	1.06 ± 0.2	1.49 ± 0.18	0.87 ± 0.35	1.12 ± 0.56	0.36 ± 0.17	0.62 ± 0.29	0.43 ± 0.28	0.41 ± 0.31	Bacteria	Dadabacteria	Dadabacteriia	Dadabacteriales	Dadabacteriales	Dadabacteriales	GGAATATTGGGCAATGGGCGAAAGCCTGACCCAGCGATGCCGCGTGAGGGATGAAGGCCTTCGGGTTGTAAACCTCTGTCAGGAGGGACGATGGGACTTCGGTCTTGACGGTACCTCCAGAGGAAGCCCCGGCTAACTCCGTGCCAGCAGCCGCGGTAATACGGAGGGGGCAAGCGTTGCTCGGAATTACTGGGCGTAAAGGGTTCGCAGGCTGTCTGGTAAGTTGGGTGTGAAAGCTCAAGGCTTAACCTTGGAATTGCATCCAAAACTACCAGACTAGAGTCCAAGAGAGGTTGGCGGAATTCCCGGTGTAGCGGTGAAATGCATAGATATCGGGAGGAACACCAGAGGCGAAGGCGGCCAACTGGCTTGGTACTGACGCTCAGGGACGAAAGCGTG…	Uncultured bacterium clone PSB16 16S ribosomal RNA gene, partial sequence	Marine sponge Plakortis halochondrioides, Bahamas	KF286110.1	98.005	401	8	0	1	401	349	749	0	697
Abundant	110	0.66 ± 0.21	0.81 ± 0.31	0.71 ± 0.08	0.6 ± 0.15	0.59 ± 0.03	0.67 ± 0.18	0.75 ± 0.27	0.73 ± 0.19	Bacteria	Actinobacteriota	Acidimicrobiia	Microtrichales	Microtrichaceae	Sva0996_marine_group	GGAATATTGCGCAATGGGCGAAAGCCTGACGCAGCAACGCCGCGTGGGGGATGAAGGCTTTCGGGTTGTAAACCCCTTTCAGCAGGGACGAAAATGACGGTACCTGCAGAAGAAGCCCCGGCCAACTACGTGCCAGCAGCCGCGGTAACACGTAGGGGGCAAGCGTTGTCCGGATTTATTGGGCGTAAAGAGCTCGTAGGCGGTTGCGTAAGTCGGATGTGAAAACTCAGGGCTCAACCCGGAGACGCCATCCGATACTGCGGTGACTAGAGTCCGGTAGGGGAGCATGGAATTCCTGGTGTAGCGGTGAAATGCGCAGATATCAGGAGGAACACCAGTGGCGAAGGCGGTGCTCTGGGCCGGAACTGACGCTGAGGAGCGAAAGCGTGGGTAGCGAAC…	Uncultured Acidimicrobidae bacterium clone XE2H12 16S ribosomal RNA gene, partial sequence	Marine sponge Xestospongia muta, Key Large, florida, USA	MT464584.1	98.824	425	5	0	1	425	4	428	0	758
Abundant	112	0.77 ± 0.24	0.72 ± 0.35	0.63 ± 0.57	0.79 ± 0.43	0.6 ± 0.28	0.93 ± 0.32	0.8 ± 0.24	0.63 ± 0.13	Bacteria	Chloroflexi	TK17	TK17	TK17	TK17	GGAATCTTGCGCAATGGGCGAAAGCCTGACGCAGCAACGCCGCGTGGGTGACGAAGGCCTTCGGGTTGTAAATCCCTTTTGCCGGGGAAGAACCATGACGGTACCCGGCGAATAAGCCACGGCTAACTACGTGCCAGCAGCCGCGGTAAGACGTAGGTGGCGAGCGTTATCCGGATTTACTGGGCGTAAAGCGTACGTAGGCGGCGCCGCAAGTCTGCCGTGAAATCTCCCGGCTCAACCGGGAGCGGTCGGTGGAAACTGCGACGCTCGAGGGGCGTAGAGGCAAACGGAATTCCCGGAGTAGTGGTGGAATGCGTAGATACCGGGAGGAACACCAGCGGCGCAAGCGGTTTGCCAGGCGCATCCTGACGCTGAGGTACGAAAGCGTGGGTAGCGAAC…	Uncultured Chloroflexi bacterium clone CtgComparison_12 16S ribosomal RNA gene, partial sequence	Marine sponge Aplysina cauliformis, Caribbean	MT464500.1	99.059	425	4	0	1	425	4	428	0	763
Abundant	113	0.68 ± 0.15	0.84 ± 0.22	0.69 ± 0.31	0.67 ± 0.1	0.79 ± 0.07	0.68 ± 0.12	0.88 ± 0.09	0.74 ± 0.07	Bacteria	Proteobacteria	Gammaproteobacteria	JTB23	JTB23	JTB23	GGAATATTGCACAATGGGCGCAAGCCTGATGCAGCAATGCCGCGTGTGTGAAGAAGGCCTGCGGGTTGTAAAGCACTTTCAGTAGTGAAGAAAAGCCCGGGGTTAATACCCCCGGGTCTTGACGTTAGCTACACAAGAAGCACCGGCTAACTCCGTGCCAGCAGCCGCGGTAATACGGAGGGTGCGAGCGTTAATCGGAATTACTGGGCGTAAAGCGCGCGTAGGCGGTTTGGTAAGTCGGATGTGAAATCCCCGGGCTTAACCCGGGAACTGCATTCGATACTACCTGACTGGAATGTGATAGAGGTAAGTGGAATTCCCGGTGTAGCGGTGAAATGCGTAGATATCGGGAGGAACATCAGTGGCGAAGGCGGCTTACTGGATCAACATTGACGCTGA…	Uncultured proteobacterium clone OTU_29 16S ribosomal RNA gene, partial sequence	tropical marine spoge Aaptos Aaptos, South China Sea	MT464500.1	98.824	425	5	0	1	425	4	428	0	758
Abundant	114	0.67 ± 0.14	0.62 ± 0.45	0.53 ± 0.07	0.75 ± 0.15	0.83 ± 0.22	0.62 ± 0.19	0.93 ± 0.2	0.83 ± 0.22	Bacteria	Proteobacteria	Gammaproteobacteria	HOC36	HOC36	HOC36	GGAATATTGGACAATGGGCGAAAGCCTGATCCAGCAATGCCGCGTGTGTGAAGAAGGCCTGCGGGTTGTAAAGCACTTTCATCAGGGACGAAAATCCCGGGGCCAATACCCCCGGGTCTTGACTTAACCTGAACAAGAAGCACCGGCTAACTCCGTGCCAGCAGCCGCGGTAATACGGAGGGTGCGAGCGTTAATCGGAATTACTGGGCGTAAAGCGCACGTAGGAGGCGGGATCAGTCAGATGTGAAATCCCCGGGCTCAACCTGGGAATTGCATTTGATACTGTCTCGCTAGAGTCTGGCAGAGGTAAGCGGAATTCCGGGTGTAGCGGTGGAATGCGTAGATATCCGGAAGAACACCAGTGGCGAAGGCGGCTTACTGGGCCAAGACTGACTCTGA…	Uncultured Gammaproteobacteria bacterium clone OTU_16 16S ribosomal RNA gene, partial sequence	tropical marine spoge Aaptos Aaptos, South China Sea	KY468648.1	92.056	428	30	4	1	426	354	779	1.39e-166	599
Abundant:HS	118	0.61 ± 0.07	0.82 ± 0.13	0.53 ± 0.14	0.55 ± 0.1	0.85 ± 0.21	0.79 ± 0.06	0.84 ± 0.18	0.87 ± 0.14	Bacteria	Proteobacteria	Gammaproteobacteria	HOC36	HOC36	HOC36	GGAATATTGGACAATGGGCGAAAGCCTGATCCAGCAATGCCGCGTGTGTGAAGAAGGCCTGCGGGTTGTAAAGCACTTTCATCAGGGACGAAAATCCCGGGGCCAATACCCCCGGGTCTTGACTTAACCTGAACAAGAAGCACCGGCTAACTCCGTGCCAGCAGCCGCGGTAATACGGAGGGTGCGAGCGTTAATCGGAATTACTGGGCGTAAAGCGCACGTAGGAGGCGGGATTAGTCAGATGTGAAATCCCCGGGCTCAACCTGGGAATTGCATTTGATACTGTCTCGCTAGAGTCTGGCAGAGGTAAGCGGAATTCCGGGTGTAGCGGTGGAATGCGTAGATATCCGGAAGAACACCAGTGGCGAAGGCGGCTTACTGGGCCAAGACTGACTCTGA…	Uncultured Gammaproteobacteria bacterium clone OTU_16 16S ribosomal RNA gene, partial sequence	tropical marine sponge Aaptos Aaptos, South China Sea	KJ008101.1	98.5	400	6	0	1	400	246	645	0	706
Abundant	153	0.52 ± 0.16	0.41 ± 0.08	0.7 ± 0.24	0.47 ± 0.14	0.41 ± 0.09	0.34 ± 0.13	0.45 ± 0.24	0.35 ± 0.09	Bacteria	Proteobacteria	Gammaproteobacteria	HOC36	HOC36	HOC36	GGAATATTGGACAATGGGCGCAAGCCTGATCCAGCAATGCCGCGTGTGTGAATGACGGCCTGCGGGTTGTAAAGCACTTTCGGCGGGGAAGAAGGACAGGCGGTTAATACCCGTTTGTATTGACGTTACCCGCAAAAGAAGCACCGGCTAACTCCGTGCCAGCAGCCGCGGTAATACGGAGGGTGCGAGCGTTAATCGGAATTACTGGGCGTAAAGCGCACGTAGGCGGTTTGATAAGTCGGATGTGAAATCCCCGGGCTCAACCTGGGAACTGCACTCGATACTGTCAAACTAGAGTATGGCAGAGGACAGTGGAATTCCCGGTGTAGCGGTGAAATGCGTAGATATCGGGAGGAACACCAGTGGCGAAGGCGGCTGTCTGGGCCAATACTGACGCTG…	Uncultured Granulosicoccus sp. clone TVG10c58 16S ribosomal RNA gene, partial sequence	Southern Mid-Atlantic Ridge inactive chimney, outer side	MT464623.1	99.294	425	3	0	1	425	4	428	0	769
Abundant	156	0.68 ± 0.9	0.87 ± 1.02	1.38 ± 1.69	0.06 ± 0.13	0.19 ± 0.25	0.63 ± 0.53	0.57 ± 1.14	0.54 ± 0.87	Bacteria	Proteobacteria	Alphaproteobacteria	Rhodobacterales	Rhodobacteraceae	Albidovulum	GGAATTTTGGACAATGGGGGAAACCCTGATCCAGCCATGCCGCGTGAGTGAAGAAGGCCCTAGGGTTGTAAAGCTCTTTCAACGGTGAAGATAATGACGGTAACCGTAGAAGAAGCCCCGGCTAACTCCGTGCCAGCAGCCGCGGTAATACGGAGGGGGCTAGCGTTGTTCGGAATTACTGGGCGTAAAGCGCGCGTAGGCGGATCGGTAAGTCAGGGGTGAAATCCCGGAGCTCAACTCCGGAACTGCCCTTGATACTGCCGGTCTTGAGTTCTGGAGAGGTGAGTGGAATTCCGAGTGTAGAGGTGAAATTCGTAGATATTCGGAGGAACACCAGTGGCGAAGGCGGCTCACTGGCCAGACACTGACGCTGAGGTGCGAAAGCGTGGGGAGCAAACAG	Uncultured bacterium clone XSNA55 16S ribosomal RNA gene, partial sequence	Marine sponge Terpios hoshinota, China	JN596717.1	98.005	401	8	0	1	401	311	711	0	697
Abundant:HS	180	0.7 ± 0.14	0.72 ± 0.12	0.54 ± 0.1	0.67 ± 0.17	0.3 ± 0.13	0.38 ± 0.08	0.24 ± 0.06	0.27 ± 0.07	Bacteria	Proteobacteria	Gammaproteobacteria	Nitrosococcales	Nitrosococcaceae	AqS1	GGAATATTGGACAATGGGCGGAAGCCTGATCCAGCAATGCCGCGTGTGTGAAGAAGGCTCTAGGGTTGTAAAGCACTTTCAATGGGGAAGAAAAGCAGGGTGCCAATACCACCCTGTGATGACGTTACCCATAGAAGAAGCACCGGCTAACTCCGTGCCAGCAGCCGCGGTAATACGGAGGGTGCGAGCGTTAATCGGAATTACTGGGCGTAAAGGGCGCGTAGGCGGCTCGATAAGTTGGATGTGAAAGCCCCGGGCTCAACCTGGGAATTGCGTTCAATACTGTCGGGCTGGAGTGTGGTAGAGGGAAGTGGAATTCCCGGTGTAGCGGTGATATGCGTAGATATCGGGAGGAACACCAGTGGCGAAGGCGGCTTCCTGGACCAACACTGACGCTGA…	Uncultured Gammaproteobacteria bacterium clone OTU_59 16S ribosomal RNA gene, partial sequence	tropical marine spoge Aaptos Aaptos, South China Sea	FJ529302.1	99.005	402	2	2	1	400	335	736	0	719
Abundant	191	0.5 ± 0.32	0.59 ± 0.18	0.51 ± 0.23	0.44 ± 0.16	0.32 ± 0.1	0.38 ± 0.19	0.42 ± 0.13	0.41 ± 0.16	Bacteria	Chloroflexi	TK17	TK17	TK17	TK17	GGAATCTTGCGCAATGGGCGAAAGCCTGACGCAGCAACGCCGCGTGGGTGACGAAGGCCTTCGGGTTGTAAATCCCTTTTGCCGGGGAAGAACCATGACGGTACCCGGCGAATAAGCCACGGCTAACTACGTGCCAGCAGCCGCGGTAAGACGTAGGTGGCGAGCGTTATCCGGATTTACTGGGCGTAAAGCGTACGTAGGCGGCTTCGCAAGTCTGCCGTGAAATCTCCCGGCTCAACCGGGAGCGGTCGGTGGAAACTGCGACGCTCGAGGGGCGTAGAGGCAAACGGAATTCCCGGAGTAGTGGTGGAATGCGTAGATACCGGGAGGAACACCAGCGGCGCAAGCGGTTTGCCAGGCGCATCCTGACGCTGAGGTACGAAAGCGTGGGTAGCGAAC…	Uncultured Chloroflexi bacterium clone XD1C12 16S ribosomal RNA gene, partial sequence	Marine sponge Xestospongia testudinaria, Manado, Indonesia	DQ661820.1	99.25	400	3	0	1	400	21	420	0	723
HS	259	0.45 ± 0.24	0.6 ± 0.23	0.48 ± 0.1	0.54 ± 0.17	0.29 ± 0.25	0.29 ± 0.18	0.12 ± 0.09	0.25 ± 0.19	Bacteria	Proteobacteria	Alphaproteobacteria	Thalassobaculales	Nisaeaceae	OM75_clade	GGAATATTGGACAATGGGGGCAACCCTGATCCAGCAATGCCGCGTGTGTGAAGAAGGCCTTCGGGTTGTAAAGCACTTTCAGTCGTGACGATGATGACGGTAGCGACAGAAGAAGCCCCGGCCAACTCCGTGCCAGCAGCCGCGGTAATACGGAGGGGGCGAGCGTTGTTCGGAATTACTGGGCGTAGAGGGCGCGTAGGCGGCGTGGTCAGTCAGGCGTGAAAGCCCGGGGCTCAACCCCGGAACGGCGCTTGATACTGCCATGCTTGAGACCGGGAGAGGGCAGTGGAATTCCCAGTGTAGAGGTGAAATTCGTAGATATTGGGAAGAACACCAGTGGCGAAGGCGGCTGCCTGGCCCGGCACTGACGCTGAGGCGCGAAAGCGTGGGGAGCGAACAG	Uncultured bacterium isolate DGGE gel band F30-2 16S ribosomal RNA gene, partial sequence	Marine sponge Svenzea zeai, Caribbean	KF286110.1	98.005	401	8	0	1	401	349	749	0	697
HS	319	0.28 ± 0.4	0.17 ± 0.2	0.11 ± 0.14	0.16 ± 0.19	0.36 ± 0.08	0.32 ± 0.09	0.35 ± 0.08	0.25 ± 0.1	Bacteria	Proteobacteria	Alphaproteobacteria	Rhodobacterales	Rhodobacteraceae	Unassigned	GGAATCTTAGACAATGGGGGAAACCCTGATCTAGCCATGCCGCGTGAGTGAGGAAGGCCCTAGGGTCGTAAAGCTCTTTCGCCAGGGAAGATAATGACGGTACCTGGTAAAGAAACCCCGGCTAACTCCGTGCCAGCAGCCGCGGTAATACGGAGGGGGTTAGCGTTGTTCGGAATTACTGGGCGTAAAGCGCACGTAGGCGGGCTGGAAAGTTGGGGGTGAAATCCCGGGGCTCAACCCTGGAACTGCCTCCAAAACTCCCAGCCTTGAGTTCGAGAGAGGTGAGTGGAATTCCGAGTGTAGAGGTGAAATTCGCAGATATTCGGAGGAACACCAGCGGCGAAGGCGGCTCACTGGCTCGATACTGACGCTGAGGTGCGAAAGTGTGGGGAGCAAACAG	Uncultured bacterium isolate DGGE gel band F30-2 16S ribosomal RNA gene, partial sequence	Marine sponge larva Ircinia felix, Key Largo, florida, USA	MT464780.1	100	400	0	0	1	400	4	403	0	739
HS	320	0.26 ± 0.19	0.4 ± 0.17	0.37 ± 0.2	0.33 ± 0.05	0.21 ± 0.07	0.21 ± 0.08	0.18 ± 0.14	0.22 ± 0.07	Bacteria	Chloroflexi	TK17	TK17	TK17	TK17	GGAATCTTGCGCAATGGGCGAAAGCCTGACGCAGCAACGCCGCGTGGGTGACGAAGGCCTTCGGGTTGTAAATCCCTTTTGCCGGGGAAGAACCATGACGGTACCCGGCGAATAAGCCACGGCTAACTACGTGCCAGCAGCCGCGGTAAGACGTAGGTGGCGAGCGTTATCCGGATTTACTGGGCGTAAAGCGTACGTAGGCGGCTTCGCAAGTCTGCCGTGAAATCTCCCGGCTCAACCGGGAGCGGTCGGTGGAAACTGCGATGCTCGAGGGGCGTAGAGGCAAACGGAATTCCCGGAGTAGTGGTGGAATGCGTAGATACCGGGAGGAACACCAGTGGCGCAAGCGGTTTGCCAGGCGCATCCTGACGCTGAGGTACGAAAGCGTGGGTAGCGAAC…	Uncultured Chloroflexi bacterium clone CtgComparison_12 16S ribosomal RNA gene, partial sequence	Marine sponge Aplysina cauliformis, Caribbean	JX280326.1	95.316	427	17	3	1	426	346	770	0	675
HS	910	0.18 ± 0.11	0.22 ± 0.2	0.06 ± 0.08	0.19 ± 0.13	0.01 ± 0.01	0.01 ± 0.02	0 ± 0	0.02 ± 0.03	Bacteria	Proteobacteria	Alphaproteobacteria	Puniceispirillales	Puniceispirillales_Incertae_Sedis	Constrictibacter	GGAATATTGGACAATGGGCGAAAGCCTGATCCAGCAATGCCGCGTGTGTGACGAAGGCCTTAGGGTTGTAAAGCACTTTCACCCGCGAGGATGATGACGGTAGCGGGAGAAGAAGCCCCGGCTAACTCCGTGCCAGCAGCCGCGGTAATACGGAGGGGGCGAGCGTTGTTCGGAATTACTGGGCGTAAAGGGCGTGTAGGCGGCCTTGTCAGTCAGGCGTGAAATCCCCGGGCTCAACCTGGGACGTGCGCTTGATACTGCAGGGCTTGAGAGCGAGAGAGGTAAGCGGAATTCCCAGTGTAGAGGTGAAATTCGTAGATATTGGGAAGAACACCAGTGGCGAAGGCGGCTTACTGGCTCGTTTCTGACGCTGAGGCGCGAAAGCGTGGGGAGCGAACAG	Uncultured Rickettsiales bacterium clone OTU_26 16S ribosomal RNA gene, partial sequence	Marine sponge Xestospongia muta, Malaysia, southwesterna China Sea	MT464780.1	100	400	0	0	1	400	4	403	0	739
Heat	1739	0.02 ± 0.02	0.03 ± 0.02	0 ± 0	0 ± 0	0.04 ± 0.04	0.05 ± 0.03	0.01 ± 0.02	0.04 ± 0.02	Bacteria	Proteobacteria	Gammaproteobacteria	KI89A_clade	KI89A_clade	KI89A_clade	GGAATCTTGGGCAATGGGCGCAAGCCTGACCCAGCCATGCCGCGTGTGCGAAGAAGGCTTTCGGGTTGTAAAGCACTTTCAGTGGCGAAGAAAGGGCCAAGGTTAATACCCTTGTGCCTTTGACGTTAACCACAGAAGAAGCACCGGCTAACTCCGTGCCAGCAGCCGCGGTAATACGGAGGGTGCGAACGTTAATCGGAATTACTGGGCGTAAAGCGCACGTAGGCGGTTCGGCAAGTGGGGTGTGAAAGCCCCGGGCTCAACCCGGGAATTGCATTCCAAACTGCCAGACTAGAGTATGGTAGAGGGAGGTAGAATTTCCTGTGTAGCGGTGGAATGCGTAGATATAGGAAGGAATACCGATGGCGAAGGCAGCCTCCTGGACCAATACTGACGCTG…	Uncultured bacterium clone BA26-C27-seq 16S ribosomal RNA gene, partial sequence	Marine sponge Ircinia strobilina, Bahamas	95.316	427	17	3	1	426	346	770	0	675
